# Supplementary material for: The Binding Specificity of PAB1 with Poly(A) mRNA, Regulated by Its Structural Folding
Source: Biomedicines. 2022 Nov 19;10(11):2981. doi: 10.3390/biomedicines10112981 (PMC9687780; doi:10.3390/biomedicines10112981)
Supplement: Supplementary file 1 [file biomedicines-10-02981-s001.zip]

Archive with 4 entries (4 files):
- Model_S1.pdb
- Video_S1.mp4
- Video_S2.mp4
- Video_S3.mp4
