# Supplementary material for: The Binding Specificity of PAB1 with Poly(A) mRNA, Regulated by Its Structural Folding
Source: Biomedicines. 2022 Nov 19;10(11):2981. doi: 10.3390/biomedicines10112981 (PMC9687780; doi:10.3390/biomedicines10112981)
Supplement: Supplementary file 1 [file biomedicines-10-02981-s001.zip › Model_S1.pdb]

REMARK   Umesh Kalathiya PDB file
REMARK   Created:  2021-09-02T13:26:05Z
CRYST1  126.735  126.735  126.735  60.00  60.00  90.00 P1         
ATOM      1  N   TYR A   8      54.157  97.849  78.194  0.00  0.00           N1+
ATOM      2  H1  TYR A   8      53.502  97.045  78.274  0.00  0.00           H  
ATOM      3  H2  TYR A   8      55.123  97.465  78.151  0.00  0.00           H  
ATOM      4  H3  TYR A   8      54.128  98.453  79.041  0.00  0.00           H  
ATOM      5  CA  TYR A   8      53.796  98.790  77.110  0.00  0.00           C  
ATOM      6  HA  TYR A   8      52.728  98.811  77.266  0.00  0.00           H  
ATOM      7  CB  TYR A   8      54.457 100.150  77.392  0.00  0.00           C  
ATOM      8  HB1 TYR A   8      54.438 100.408  78.474  0.00  0.00           H  
ATOM      9  HB2 TYR A   8      55.542 100.270  77.186  0.00  0.00           H  
ATOM     10  CG  TYR A   8      53.659 101.277  76.831  0.00  0.00           C  
ATOM     11  CD1 TYR A   8      54.034 101.898  75.663  0.00  0.00           C  
ATOM     12  HD1 TYR A   8      54.969 101.558  75.244  0.00  0.00           H  
ATOM     13  CE1 TYR A   8      53.277 102.911  75.121  0.00  0.00           C  
ATOM     14  HE1 TYR A   8      53.414 103.287  74.118  0.00  0.00           H  
ATOM     15  CZ  TYR A   8      52.140 103.312  75.781  0.00  0.00           C  
ATOM     16  OH  TYR A   8      51.428 104.434  75.305  0.00  0.00           O  
ATOM     17  HH  TYR A   8      51.786 104.468  74.415  0.00  0.00           H  
ATOM     18  CD2 TYR A   8      52.551 101.741  77.499  0.00  0.00           C  
ATOM     19  HD2 TYR A   8      52.316 101.373  78.489  0.00  0.00           H  
ATOM     20  CE2 TYR A   8      51.797 102.776  77.002  0.00  0.00           C  
ATOM     21  HE2 TYR A   8      50.933 103.173  77.514  0.00  0.00           H  
ATOM     22  C   TYR A   8      54.284  98.257  75.808  0.00  0.00           C  
ATOM     23  O   TYR A   8      55.450  97.901  75.653  0.00  0.00           O  
ATOM     24  N   PRO A   9      53.494  98.245  74.773  0.00  0.00           N  
ATOM     25  CD  PRO A   9      52.042  98.260  74.846  0.00  0.00           C  
ATOM     26  HD1 PRO A   9      51.732  99.298  75.091  0.00  0.00           H  
ATOM     27  HD2 PRO A   9      51.632  97.587  75.630  0.00  0.00           H  
ATOM     28  CA  PRO A   9      53.966  98.135  73.423  0.00  0.00           C  
ATOM     29  HA  PRO A   9      54.525  97.213  73.350  0.00  0.00           H  
ATOM     30  CB  PRO A   9      52.746  98.130  72.504  0.00  0.00           C  
ATOM     31  HB1 PRO A   9      52.485  99.140  72.119  0.00  0.00           H  
ATOM     32  HB2 PRO A   9      52.833  97.410  71.662  0.00  0.00           H  
ATOM     33  CG  PRO A   9      51.602  97.760  73.459  0.00  0.00           C  
ATOM     34  HG1 PRO A   9      50.710  98.336  73.130  0.00  0.00           H  
ATOM     35  HG2 PRO A   9      51.430  96.664  73.429  0.00  0.00           H  
ATOM     36  C   PRO A   9      54.924  99.198  73.011  0.00  0.00           C  
ATOM     37  O   PRO A   9      54.514 100.359  73.004  0.00  0.00           O  
ATOM     38  N   MET A  10      56.188  98.902  72.659  0.00  0.00           N  
ATOM     39  HN  MET A  10      56.563  97.980  72.731  0.00  0.00           H  
ATOM     40  CA  MET A  10      57.274  99.718  72.212  0.00  0.00           C  
ATOM     41  HA  MET A  10      57.473 100.399  73.025  0.00  0.00           H  
ATOM     42  CB  MET A  10      58.572  98.892  72.203  0.00  0.00           C  
ATOM     43  HB1 MET A  10      58.464  98.442  73.214  0.00  0.00           H  
ATOM     44  HB2 MET A  10      58.673  98.012  71.531  0.00  0.00           H  
ATOM     45  CG  MET A  10      59.837  99.747  72.120  0.00  0.00           C  
ATOM     46  HG1 MET A  10      59.682 100.613  72.799  0.00  0.00           H  
ATOM     47  HG2 MET A  10      60.527  98.989  72.550  0.00  0.00           H  
ATOM     48  SD  MET A  10      60.500 100.245  70.504  0.00  0.00           S  
ATOM     49  CE  MET A  10      60.587  98.532  69.908  0.00  0.00           C  
ATOM     50  HE1 MET A  10      61.165  98.427  68.963  0.00  0.00           H  
ATOM     51  HE2 MET A  10      60.943  97.784  70.647  0.00  0.00           H  
ATOM     52  HE3 MET A  10      59.612  98.063  69.652  0.00  0.00           H  
ATOM     53  C   MET A  10      57.049 100.437  70.927  0.00  0.00           C  
ATOM     54  O   MET A  10      57.082  99.872  69.834  0.00  0.00           O  
ATOM     55  N   ALA A  11      56.780 101.753  70.900  0.00  0.00           N  
ATOM     56  HN  ALA A  11      56.673 102.323  71.710  0.00  0.00           H  
ATOM     57  CA  ALA A  11      56.463 102.481  69.710  0.00  0.00           C  
ATOM     58  HA  ALA A  11      56.761 101.817  68.912  0.00  0.00           H  
ATOM     59  CB  ALA A  11      54.938 102.629  69.836  0.00  0.00           C  
ATOM     60  HB1 ALA A  11      54.567 103.275  70.661  0.00  0.00           H  
ATOM     61  HB2 ALA A  11      54.390 102.811  68.887  0.00  0.00           H  
ATOM     62  HB3 ALA A  11      54.477 101.653  70.098  0.00  0.00           H  
ATOM     63  C   ALA A  11      57.251 103.731  69.520  0.00  0.00           C  
ATOM     64  O   ALA A  11      56.758 104.676  68.903  0.00  0.00           O  
ATOM     65  N   SER A  12      58.449 103.801  70.127  0.00  0.00           N  
ATOM     66  HN  SER A  12      58.851 103.009  70.582  0.00  0.00           H  
ATOM     67  CA  SER A  12      59.303 104.923  69.887  0.00  0.00           C  
ATOM     68  HA  SER A  12      58.721 105.755  69.518  0.00  0.00           H  
ATOM     69  CB  SER A  12      60.040 105.465  71.123  0.00  0.00           C  
ATOM     70  HB1 SER A  12      59.291 105.794  71.874  0.00  0.00           H  
ATOM     71  HB2 SER A  12      60.580 104.626  71.614  0.00  0.00           H  
ATOM     72  OG  SER A  12      60.922 106.550  70.873  0.00  0.00           O  
ATOM     73  HG1 SER A  12      61.206 106.949  71.699  0.00  0.00           H  
ATOM     74  C   SER A  12      60.351 104.502  68.915  0.00  0.00           C  
ATOM     75  O   SER A  12      60.961 103.444  69.048  0.00  0.00           O  
ATOM     76  N   LEU A  13      60.448 105.252  67.801  0.00  0.00           N  
ATOM     77  HN  LEU A  13      59.884 106.063  67.666  0.00  0.00           H  
ATOM     78  CA  LEU A  13      61.189 104.940  66.620  0.00  0.00           C  
ATOM     79  HA  LEU A  13      61.698 103.989  66.679  0.00  0.00           H  
ATOM     80  CB  LEU A  13      60.316 104.890  65.354  0.00  0.00           C  
ATOM     81  HB1 LEU A  13      59.401 104.265  65.449  0.00  0.00           H  
ATOM     82  HB2 LEU A  13      59.984 105.943  65.227  0.00  0.00           H  
ATOM     83  CG  LEU A  13      60.950 104.354  64.060  0.00  0.00           C  
ATOM     84  HG  LEU A  13      61.908 104.892  63.890  0.00  0.00           H  
ATOM     85  CD1 LEU A  13      61.329 102.884  64.305  0.00  0.00           C  
ATOM     86 1HD1 LEU A  13      61.711 102.369  63.399  0.00  0.00           H  
ATOM     87 2HD1 LEU A  13      62.058 102.580  65.087  0.00  0.00           H  
ATOM     88 3HD1 LEU A  13      60.437 102.249  64.491  0.00  0.00           H  
ATOM     89  CD2 LEU A  13      60.046 104.616  62.843  0.00  0.00           C  
ATOM     90 1HD2 LEU A  13      59.116 104.036  63.024  0.00  0.00           H  
ATOM     91 2HD2 LEU A  13      59.815 105.696  62.716  0.00  0.00           H  
ATOM     92 3HD2 LEU A  13      60.555 104.303  61.906  0.00  0.00           H  
ATOM     93  C   LEU A  13      62.312 105.888  66.368  0.00  0.00           C  
ATOM     94  O   LEU A  13      62.158 107.107  66.434  0.00  0.00           O  
ATOM     95  N   TYR A  14      63.524 105.381  66.086  0.00  0.00           N  
ATOM     96  HN  TYR A  14      63.617 104.404  65.912  0.00  0.00           H  
ATOM     97  CA  TYR A  14      64.746 106.105  65.917  0.00  0.00           C  
ATOM     98  HA  TYR A  14      64.694 107.022  66.481  0.00  0.00           H  
ATOM     99  CB  TYR A  14      65.881 105.217  66.455  0.00  0.00           C  
ATOM    100  HB1 TYR A  14      65.558 105.005  67.498  0.00  0.00           H  
ATOM    101  HB2 TYR A  14      66.022 104.268  65.894  0.00  0.00           H  
ATOM    102  CG  TYR A  14      67.207 105.897  66.456  0.00  0.00           C  
ATOM    103  CD1 TYR A  14      67.625 106.630  67.541  0.00  0.00           C  
ATOM    104  HD1 TYR A  14      66.981 106.828  68.383  0.00  0.00           H  
ATOM    105  CE1 TYR A  14      68.848 107.250  67.648  0.00  0.00           C  
ATOM    106  HE1 TYR A  14      69.119 107.889  68.476  0.00  0.00           H  
ATOM    107  CZ  TYR A  14      69.726 107.110  66.599  0.00  0.00           C  
ATOM    108  OH  TYR A  14      70.848 107.963  66.665  0.00  0.00           O  
ATOM    109  HH  TYR A  14      70.944 108.199  67.591  0.00  0.00           H  
ATOM    110  CD2 TYR A  14      68.162 105.703  65.486  0.00  0.00           C  
ATOM    111  HD2 TYR A  14      67.932 105.052  64.654  0.00  0.00           H  
ATOM    112  CE2 TYR A  14      69.382 106.337  65.515  0.00  0.00           C  
ATOM    113  HE2 TYR A  14      70.139 106.226  64.753  0.00  0.00           H  
ATOM    114  C   TYR A  14      64.851 106.277  64.439  0.00  0.00           C  
ATOM    115  O   TYR A  14      64.984 105.312  63.688  0.00  0.00           O  
ATOM    116  N   VAL A  15      64.976 107.545  64.004  0.00  0.00           N  
ATOM    117  HN  VAL A  15      64.886 108.298  64.651  0.00  0.00           H  
ATOM    118  CA  VAL A  15      65.343 107.936  62.679  0.00  0.00           C  
ATOM    119  HA  VAL A  15      65.599 107.049  62.121  0.00  0.00           H  
ATOM    120  CB  VAL A  15      64.268 108.801  62.091  0.00  0.00           C  
ATOM    121  HB  VAL A  15      64.092 109.690  62.734  0.00  0.00           H  
ATOM    122  CG1 VAL A  15      64.671 109.315  60.699  0.00  0.00           C  
ATOM    123 1HG1 VAL A  15      64.840 108.429  60.052  0.00  0.00           H  
ATOM    124 2HG1 VAL A  15      63.856 109.919  60.245  0.00  0.00           H  
ATOM    125 3HG1 VAL A  15      65.615 109.898  60.647  0.00  0.00           H  
ATOM    126  CG2 VAL A  15      62.961 107.995  61.982  0.00  0.00           C  
ATOM    127 1HG2 VAL A  15      62.222 108.761  61.666  0.00  0.00           H  
ATOM    128 2HG2 VAL A  15      63.098 107.280  61.145  0.00  0.00           H  
ATOM    129 3HG2 VAL A  15      62.614 107.396  62.851  0.00  0.00           H  
ATOM    130  C   VAL A  15      66.584 108.747  62.808  0.00  0.00           C  
ATOM    131  O   VAL A  15      66.705 109.908  63.201  0.00  0.00           O  
ATOM    132  N   GLY A  16      67.709 108.177  62.338  0.00  0.00           N  
ATOM    133  HN  GLY A  16      67.494 107.303  61.913  0.00  0.00           H  
ATOM    134  CA  GLY A  16      68.986 108.800  62.176  0.00  0.00           C  
ATOM    135  HA1 GLY A  16      68.885 109.765  62.651  0.00  0.00           H  
ATOM    136  HA2 GLY A  16      69.611 108.048  62.635  0.00  0.00           H  
ATOM    137  C   GLY A  16      69.450 109.109  60.795  0.00  0.00           C  
ATOM    138  O   GLY A  16      68.826 108.739  59.801  0.00  0.00           O  
ATOM    139  N   ASP A  17      70.605 109.793  60.716  0.00  0.00           N  
ATOM    140  HN  ASP A  17      71.035 110.145  61.544  0.00  0.00           H  
ATOM    141  CA  ASP A  17      71.446 109.951  59.569  0.00  0.00           C  
ATOM    142  HA  ASP A  17      72.441 110.203  59.906  0.00  0.00           H  
ATOM    143  CB  ASP A  17      71.655 108.752  58.631  0.00  0.00           C  
ATOM    144  HB1 ASP A  17      70.645 108.397  58.333  0.00  0.00           H  
ATOM    145  HB2 ASP A  17      72.225 109.117  57.749  0.00  0.00           H  
ATOM    146  CG  ASP A  17      72.536 107.653  59.206  0.00  0.00           C  
ATOM    147  OD1 ASP A  17      72.744 106.681  58.430  0.00  0.00           O  
ATOM    148  OD2 ASP A  17      72.964 107.730  60.387  0.00  0.00           O  
ATOM    149  C   ASP A  17      71.075 111.188  58.826  0.00  0.00           C  
ATOM    150  O   ASP A  17      71.284 111.340  57.624  0.00  0.00           O  
ATOM    151  N   LEU A  18      70.475 112.144  59.559  0.00  0.00           N  
ATOM    152  HN  LEU A  18      70.597 112.060  60.545  0.00  0.00           H  
ATOM    153  CA  LEU A  18      69.861 113.309  59.001  0.00  0.00           C  
ATOM    154  HA  LEU A  18      69.408 113.030  58.062  0.00  0.00           H  
ATOM    155  CB  LEU A  18      68.842 113.784  60.050  0.00  0.00           C  
ATOM    156  HB1 LEU A  18      69.572 113.874  60.881  0.00  0.00           H  
ATOM    157  HB2 LEU A  18      68.402 114.791  59.880  0.00  0.00           H  
ATOM    158  CG  LEU A  18      67.651 112.849  60.319  0.00  0.00           C  
ATOM    159  HG  LEU A  18      68.047 111.829  60.513  0.00  0.00           H  
ATOM    160  CD1 LEU A  18      66.930 113.384  61.565  0.00  0.00           C  
ATOM    161 1HD1 LEU A  18      66.442 114.368  61.397  0.00  0.00           H  
ATOM    162 2HD1 LEU A  18      66.209 112.739  62.111  0.00  0.00           H  
ATOM    163 3HD1 LEU A  18      67.715 113.650  62.304  0.00  0.00           H  
ATOM    164  CD2 LEU A  18      66.754 112.775  59.070  0.00  0.00           C  
ATOM    165 1HD2 LEU A  18      65.964 112.083  59.432  0.00  0.00           H  
ATOM    166 2HD2 LEU A  18      66.189 113.726  58.982  0.00  0.00           H  
ATOM    167 3HD2 LEU A  18      67.270 112.472  58.134  0.00  0.00           H  
ATOM    168  C   LEU A  18      70.778 114.446  58.707  0.00  0.00           C  
ATOM    169  O   LEU A  18      71.642 114.798  59.509  0.00  0.00           O  
ATOM    170  N   HIS A  19      70.561 115.161  57.589  0.00  0.00           N  
ATOM    171  HN  HIS A  19      69.854 114.986  56.907  0.00  0.00           H  
ATOM    172  CA  HIS A  19      71.092 116.476  57.399  0.00  0.00           C  
ATOM    173  HA  HIS A  19      72.158 116.313  57.394  0.00  0.00           H  
ATOM    174  CB  HIS A  19      70.945 116.884  55.923  0.00  0.00           C  
ATOM    175  HB1 HIS A  19      71.558 116.165  55.338  0.00  0.00           H  
ATOM    176  HB2 HIS A  19      69.867 116.853  55.656  0.00  0.00           H  
ATOM    177  ND1 HIS A  19      70.668 119.314  56.034  0.00  0.00           N  
ATOM    178  CG  HIS A  19      71.374 118.256  55.498  0.00  0.00           C  
ATOM    179  CE1 HIS A  19      71.163 120.411  55.493  0.00  0.00           C  
ATOM    180  HE1 HIS A  19      70.967 121.427  55.841  0.00  0.00           H  
ATOM    181  NE2 HIS A  19      72.169 120.122  54.625  0.00  0.00           N  
ATOM    182  HE2 HIS A  19      72.610 120.805  54.043  0.00  0.00           H  
ATOM    183  CD2 HIS A  19      72.350 118.755  54.692  0.00  0.00           C  
ATOM    184  HD2 HIS A  19      73.136 118.169  54.235  0.00  0.00           H  
ATOM    185  C   HIS A  19      70.576 117.463  58.389  0.00  0.00           C  
ATOM    186  O   HIS A  19      69.391 117.340  58.695  0.00  0.00           O  
ATOM    187  N   PRO A  20      71.287 118.400  58.943  0.00  0.00           N  
ATOM    188  CD  PRO A  20      72.738 118.483  58.858  0.00  0.00           C  
ATOM    189  HD1 PRO A  20      72.900 119.123  57.965  0.00  0.00           H  
ATOM    190  HD2 PRO A  20      73.196 117.497  58.628  0.00  0.00           H  
ATOM    191  CA  PRO A  20      70.778 119.169  60.040  0.00  0.00           C  
ATOM    192  HA  PRO A  20      70.414 118.427  60.736  0.00  0.00           H  
ATOM    193  CB  PRO A  20      71.971 120.062  60.373  0.00  0.00           C  
ATOM    194  HB1 PRO A  20      71.955 120.980  59.746  0.00  0.00           H  
ATOM    195  HB2 PRO A  20      71.933 120.418  61.424  0.00  0.00           H  
ATOM    196  CG  PRO A  20      73.218 119.194  60.135  0.00  0.00           C  
ATOM    197  HG1 PRO A  20      74.126 119.822  60.025  0.00  0.00           H  
ATOM    198  HG2 PRO A  20      73.340 118.436  60.937  0.00  0.00           H  
ATOM    199  C   PRO A  20      69.637 120.089  59.781  0.00  0.00           C  
ATOM    200  O   PRO A  20      69.015 120.502  60.760  0.00  0.00           O  
ATOM    201  N   ASP A  21      69.283 120.483  58.544  0.00  0.00           N  
ATOM    202  HN  ASP A  21      69.781 120.253  57.710  0.00  0.00           H  
ATOM    203  CA  ASP A  21      68.191 121.356  58.245  0.00  0.00           C  
ATOM    204  HA  ASP A  21      68.044 121.918  59.155  0.00  0.00           H  
ATOM    205  CB  ASP A  21      68.539 122.340  57.116  0.00  0.00           C  
ATOM    206  HB1 ASP A  21      68.806 121.664  56.275  0.00  0.00           H  
ATOM    207  HB2 ASP A  21      67.655 122.957  56.844  0.00  0.00           H  
ATOM    208  CG  ASP A  21      69.685 123.292  57.426  0.00  0.00           C  
ATOM    209  OD1 ASP A  21      70.861 123.090  57.023  0.00  0.00           O  
ATOM    210  OD2 ASP A  21      69.453 124.306  58.138  0.00  0.00           O  
ATOM    211  C   ASP A  21      66.975 120.543  57.964  0.00  0.00           C  
ATOM    212  O   ASP A  21      65.950 121.114  57.589  0.00  0.00           O  
ATOM    213  N   VAL A  22      67.018 119.245  58.315  0.00  0.00           N  
ATOM    214  HN  VAL A  22      67.854 118.793  58.614  0.00  0.00           H  
ATOM    215  CA  VAL A  22      65.860 118.406  58.372  0.00  0.00           C  
ATOM    216  HA  VAL A  22      65.159 118.761  57.632  0.00  0.00           H  
ATOM    217  CB  VAL A  22      66.266 117.014  57.989  0.00  0.00           C  
ATOM    218  HB  VAL A  22      66.929 116.607  58.782  0.00  0.00           H  
ATOM    219  CG1 VAL A  22      64.986 116.168  57.864  0.00  0.00           C  
ATOM    220 1HG1 VAL A  22      64.486 116.073  58.851  0.00  0.00           H  
ATOM    221 2HG1 VAL A  22      64.203 116.622  57.220  0.00  0.00           H  
ATOM    222 3HG1 VAL A  22      65.165 115.210  57.332  0.00  0.00           H  
ATOM    223  CG2 VAL A  22      66.925 117.175  56.609  0.00  0.00           C  
ATOM    224 1HG2 VAL A  22      67.075 116.133  56.258  0.00  0.00           H  
ATOM    225 2HG2 VAL A  22      66.296 117.619  55.810  0.00  0.00           H  
ATOM    226 3HG2 VAL A  22      67.906 117.694  56.579  0.00  0.00           H  
ATOM    227  C   VAL A  22      65.164 118.499  59.685  0.00  0.00           C  
ATOM    228  O   VAL A  22      65.757 118.284  60.742  0.00  0.00           O  
ATOM    229  N   THR A  23      63.890 118.921  59.630  0.00  0.00           N  
ATOM    230  HN  THR A  23      63.615 119.152  58.700  0.00  0.00           H  
ATOM    231  CA  THR A  23      62.993 119.324  60.670  0.00  0.00           C  
ATOM    232  HA  THR A  23      63.602 119.620  61.514  0.00  0.00           H  
ATOM    233  CB  THR A  23      62.151 120.551  60.487  0.00  0.00           C  
ATOM    234  HB  THR A  23      61.458 120.812  61.316  0.00  0.00           H  
ATOM    235  OG1 THR A  23      61.405 120.505  59.280  0.00  0.00           O  
ATOM    236  HG1 THR A  23      61.155 121.398  59.037  0.00  0.00           H  
ATOM    237  CG2 THR A  23      63.112 121.714  60.176  0.00  0.00           C  
ATOM    238 1HG2 THR A  23      63.846 121.442  59.388  0.00  0.00           H  
ATOM    239 2HG2 THR A  23      62.591 122.662  59.925  0.00  0.00           H  
ATOM    240 3HG2 THR A  23      63.614 122.008  61.121  0.00  0.00           H  
ATOM    241  C   THR A  23      62.141 118.204  61.160  0.00  0.00           C  
ATOM    242  O   THR A  23      62.015 117.185  60.481  0.00  0.00           O  
ATOM    243  N   GLU A  24      61.362 118.483  62.218  0.00  0.00           N  
ATOM    244  HN  GLU A  24      61.454 119.347  62.707  0.00  0.00           H  
ATOM    245  CA  GLU A  24      60.234 117.700  62.624  0.00  0.00           C  
ATOM    246  HA  GLU A  24      60.619 116.700  62.492  0.00  0.00           H  
ATOM    247  CB  GLU A  24      59.799 118.144  64.032  0.00  0.00           C  
ATOM    248  HB1 GLU A  24      58.764 117.773  64.176  0.00  0.00           H  
ATOM    249  HB2 GLU A  24      60.514 117.674  64.742  0.00  0.00           H  
ATOM    250  CG  GLU A  24      59.716 119.639  64.351  0.00  0.00           C  
ATOM    251  HG1 GLU A  24      59.194 120.068  63.469  0.00  0.00           H  
ATOM    252  HG2 GLU A  24      59.102 119.740  65.272  0.00  0.00           H  
ATOM    253  CD  GLU A  24      61.079 120.282  64.560  0.00  0.00           C  
ATOM    254  OE1 GLU A  24      61.686 120.870  63.626  0.00  0.00           O  
ATOM    255  OE2 GLU A  24      61.619 120.165  65.694  0.00  0.00           O  
ATOM    256  C   GLU A  24      59.147 117.735  61.605  0.00  0.00           C  
ATOM    257  O   GLU A  24      58.548 116.695  61.333  0.00  0.00           O  
ATOM    258  N   ALA A  25      58.917 118.926  61.026  0.00  0.00           N  
ATOM    259  HN  ALA A  25      59.518 119.674  61.299  0.00  0.00           H  
ATOM    260  CA  ALA A  25      57.875 119.199  60.087  0.00  0.00           C  
ATOM    261  HA  ALA A  25      56.923 118.872  60.478  0.00  0.00           H  
ATOM    262  CB  ALA A  25      57.737 120.693  59.743  0.00  0.00           C  
ATOM    263  HB1 ALA A  25      56.829 120.933  59.147  0.00  0.00           H  
ATOM    264  HB2 ALA A  25      57.843 121.310  60.660  0.00  0.00           H  
ATOM    265  HB3 ALA A  25      58.696 120.925  59.234  0.00  0.00           H  
ATOM    266  C   ALA A  25      58.045 118.391  58.845  0.00  0.00           C  
ATOM    267  O   ALA A  25      57.090 117.809  58.336  0.00  0.00           O  
ATOM    268  N   MET A  26      59.289 118.278  58.345  0.00  0.00           N  
ATOM    269  HN  MET A  26      59.959 118.986  58.551  0.00  0.00           H  
ATOM    270  CA  MET A  26      59.661 117.407  57.275  0.00  0.00           C  
ATOM    271  HA  MET A  26      59.041 117.730  56.451  0.00  0.00           H  
ATOM    272  CB  MET A  26      61.157 117.484  56.925  0.00  0.00           C  
ATOM    273  HB1 MET A  26      61.682 117.326  57.892  0.00  0.00           H  
ATOM    274  HB2 MET A  26      61.387 116.589  56.311  0.00  0.00           H  
ATOM    275  CG  MET A  26      61.513 118.695  56.062  0.00  0.00           C  
ATOM    276  HG1 MET A  26      60.859 118.864  55.179  0.00  0.00           H  
ATOM    277  HG2 MET A  26      61.244 119.530  56.742  0.00  0.00           H  
ATOM    278  SD  MET A  26      63.237 119.060  55.612  0.00  0.00           S  
ATOM    279  CE  MET A  26      63.230 117.634  54.487  0.00  0.00           C  
ATOM    280  HE1 MET A  26      63.158 116.605  54.895  0.00  0.00           H  
ATOM    281  HE2 MET A  26      62.513 117.778  53.650  0.00  0.00           H  
ATOM    282  HE3 MET A  26      64.157 117.528  53.884  0.00  0.00           H  
ATOM    283  C   MET A  26      59.436 115.953  57.514  0.00  0.00           C  
ATOM    284  O   MET A  26      58.837 115.255  56.696  0.00  0.00           O  
ATOM    285  N   LEU A  27      59.810 115.453  58.704  0.00  0.00           N  
ATOM    286  HN  LEU A  27      60.063 116.066  59.449  0.00  0.00           H  
ATOM    287  CA  LEU A  27      59.696 114.069  59.041  0.00  0.00           C  
ATOM    288  HA  LEU A  27      60.205 113.513  58.268  0.00  0.00           H  
ATOM    289  CB  LEU A  27      60.469 113.816  60.345  0.00  0.00           C  
ATOM    290  HB1 LEU A  27      60.145 114.574  61.092  0.00  0.00           H  
ATOM    291  HB2 LEU A  27      60.219 112.793  60.700  0.00  0.00           H  
ATOM    292  CG  LEU A  27      62.005 113.874  60.289  0.00  0.00           C  
ATOM    293  HG  LEU A  27      62.315 114.778  59.721  0.00  0.00           H  
ATOM    294  CD1 LEU A  27      62.687 114.090  61.652  0.00  0.00           C  
ATOM    295 1HD1 LEU A  27      62.344 113.315  62.370  0.00  0.00           H  
ATOM    296 2HD1 LEU A  27      63.794 114.061  61.564  0.00  0.00           H  
ATOM    297 3HD1 LEU A  27      62.346 115.092  61.990  0.00  0.00           H  
ATOM    298  CD2 LEU A  27      62.566 112.549  59.746  0.00  0.00           C  
ATOM    299 1HD2 LEU A  27      63.644 112.766  59.595  0.00  0.00           H  
ATOM    300 2HD2 LEU A  27      62.377 111.693  60.428  0.00  0.00           H  
ATOM    301 3HD2 LEU A  27      62.060 112.133  58.850  0.00  0.00           H  
ATOM    302  C   LEU A  27      58.270 113.692  59.258  0.00  0.00           C  
ATOM    303  O   LEU A  27      57.763 112.654  58.839  0.00  0.00           O  
ATOM    304  N   TYR A  28      57.479 114.632  59.806  0.00  0.00           N  
ATOM    305  HN  TYR A  28      57.892 115.472  60.147  0.00  0.00           H  
ATOM    306  CA  TYR A  28      56.056 114.499  59.873  0.00  0.00           C  
ATOM    307  HA  TYR A  28      55.818 113.665  60.514  0.00  0.00           H  
ATOM    308  CB  TYR A  28      55.578 115.769  60.599  0.00  0.00           C  
ATOM    309  HB1 TYR A  28      56.050 115.852  61.601  0.00  0.00           H  
ATOM    310  HB2 TYR A  28      55.789 116.703  60.037  0.00  0.00           H  
ATOM    311  CG  TYR A  28      54.131 115.771  60.961  0.00  0.00           C  
ATOM    312  CD1 TYR A  28      53.212 116.361  60.128  0.00  0.00           C  
ATOM    313  HD1 TYR A  28      53.554 116.685  59.156  0.00  0.00           H  
ATOM    314  CE1 TYR A  28      51.869 116.162  60.356  0.00  0.00           C  
ATOM    315  HE1 TYR A  28      51.130 116.703  59.784  0.00  0.00           H  
ATOM    316  CZ  TYR A  28      51.460 115.503  61.492  0.00  0.00           C  
ATOM    317  OH  TYR A  28      50.085 115.384  61.791  0.00  0.00           O  
ATOM    318  HH  TYR A  28      49.600 116.001  61.239  0.00  0.00           H  
ATOM    319  CD2 TYR A  28      53.772 115.091  62.101  0.00  0.00           C  
ATOM    320  HD2 TYR A  28      54.479 114.566  62.725  0.00  0.00           H  
ATOM    321  CE2 TYR A  28      52.423 115.077  62.374  0.00  0.00           C  
ATOM    322  HE2 TYR A  28      52.135 114.636  63.317  0.00  0.00           H  
ATOM    323  C   TYR A  28      55.363 114.305  58.568  0.00  0.00           C  
ATOM    324  O   TYR A  28      54.531 113.404  58.461  0.00  0.00           O  
ATOM    325  N   GLU A  29      55.741 115.089  57.543  0.00  0.00           N  
ATOM    326  HN  GLU A  29      56.419 115.804  57.694  0.00  0.00           H  
ATOM    327  CA  GLU A  29      55.456 114.887  56.157  0.00  0.00           C  
ATOM    328  HA  GLU A  29      54.392 114.704  56.112  0.00  0.00           H  
ATOM    329  CB  GLU A  29      55.907 116.153  55.412  0.00  0.00           C  
ATOM    330  HB1 GLU A  29      55.366 117.032  55.826  0.00  0.00           H  
ATOM    331  HB2 GLU A  29      57.010 116.173  55.540  0.00  0.00           H  
ATOM    332  CG  GLU A  29      55.564 116.007  53.929  0.00  0.00           C  
ATOM    333  HG1 GLU A  29      56.236 115.260  53.454  0.00  0.00           H  
ATOM    334  HG2 GLU A  29      54.477 115.790  53.857  0.00  0.00           H  
ATOM    335  CD  GLU A  29      55.792 117.277  53.124  0.00  0.00           C  
ATOM    336  OE1 GLU A  29      56.947 117.784  53.069  0.00  0.00           O  
ATOM    337  OE2 GLU A  29      54.823 117.917  52.637  0.00  0.00           O  
ATOM    338  C   GLU A  29      55.878 113.568  55.606  0.00  0.00           C  
ATOM    339  O   GLU A  29      55.093 112.900  54.934  0.00  0.00           O  
ATOM    340  N   LYS A  30      57.138 113.195  55.891  0.00  0.00           N  
ATOM    341  HN  LYS A  30      57.695 113.885  56.344  0.00  0.00           H  
ATOM    342  CA  LYS A  30      57.658 111.958  55.395  0.00  0.00           C  
ATOM    343  HA  LYS A  30      57.626 112.045  54.318  0.00  0.00           H  
ATOM    344  CB  LYS A  30      59.145 111.825  55.768  0.00  0.00           C  
ATOM    345  HB1 LYS A  30      59.743 112.671  55.366  0.00  0.00           H  
ATOM    346  HB2 LYS A  30      59.218 111.791  56.875  0.00  0.00           H  
ATOM    347  CG  LYS A  30      59.958 110.709  55.110  0.00  0.00           C  
ATOM    348  HG1 LYS A  30      61.016 110.769  55.446  0.00  0.00           H  
ATOM    349  HG2 LYS A  30      59.514 109.769  55.499  0.00  0.00           H  
ATOM    350  CD  LYS A  30      59.996 110.582  53.586  0.00  0.00           C  
ATOM    351  HD1 LYS A  30      58.978 110.400  53.180  0.00  0.00           H  
ATOM    352  HD2 LYS A  30      60.505 111.498  53.218  0.00  0.00           H  
ATOM    353  CE  LYS A  30      60.886 109.448  53.075  0.00  0.00           C  
ATOM    354  HE1 LYS A  30      61.948 109.610  53.358  0.00  0.00           H  
ATOM    355  HE2 LYS A  30      60.601 108.504  53.588  0.00  0.00           H  
ATOM    356  NZ  LYS A  30      60.749 109.131  51.636  0.00  0.00           N1+
ATOM    357  HZ1 LYS A  30      60.730 109.946  50.991  0.00  0.00           H  
ATOM    358  HZ2 LYS A  30      61.343 108.328  51.350  0.00  0.00           H  
ATOM    359  HZ3 LYS A  30      59.788 108.765  51.482  0.00  0.00           H  
ATOM    360  C   LYS A  30      56.913 110.776  55.912  0.00  0.00           C  
ATOM    361  O   LYS A  30      56.633 109.827  55.180  0.00  0.00           O  
ATOM    362  N   PHE A  31      56.617 110.739  57.222  0.00  0.00           N  
ATOM    363  HN  PHE A  31      57.111 111.399  57.786  0.00  0.00           H  
ATOM    364  CA  PHE A  31      55.946 109.696  57.931  0.00  0.00           C  
ATOM    365  HA  PHE A  31      56.188 108.807  57.367  0.00  0.00           H  
ATOM    366  CB  PHE A  31      56.690 109.523  59.265  0.00  0.00           C  
ATOM    367  HB1 PHE A  31      56.771 110.533  59.722  0.00  0.00           H  
ATOM    368  HB2 PHE A  31      56.181 108.811  59.951  0.00  0.00           H  
ATOM    369  CG  PHE A  31      58.038 108.919  59.070  0.00  0.00           C  
ATOM    370  CD1 PHE A  31      59.140 109.596  59.534  0.00  0.00           C  
ATOM    371  HD1 PHE A  31      59.096 110.535  60.067  0.00  0.00           H  
ATOM    372  CE1 PHE A  31      60.428 109.250  59.200  0.00  0.00           C  
ATOM    373  HE1 PHE A  31      61.270 109.791  59.606  0.00  0.00           H  
ATOM    374  CZ  PHE A  31      60.560 107.993  58.659  0.00  0.00           C  
ATOM    375  HZ  PHE A  31      61.533 107.647  58.336  0.00  0.00           H  
ATOM    376  CD2 PHE A  31      58.214 107.675  58.510  0.00  0.00           C  
ATOM    377  HD2 PHE A  31      57.378 107.111  58.124  0.00  0.00           H  
ATOM    378  CE2 PHE A  31      59.488 107.212  58.298  0.00  0.00           C  
ATOM    379  HE2 PHE A  31      59.577 106.255  57.803  0.00  0.00           H  
ATOM    380  C   PHE A  31      54.477 109.640  58.183  0.00  0.00           C  
ATOM    381  O   PHE A  31      53.936 108.655  58.682  0.00  0.00           O  
ATOM    382  N   SER A  32      53.694 110.639  57.739  0.00  0.00           N  
ATOM    383  HN  SER A  32      54.130 111.466  57.390  0.00  0.00           H  
ATOM    384  CA  SER A  32      52.265 110.573  57.738  0.00  0.00           C  
ATOM    385  HA  SER A  32      51.966 110.453  58.768  0.00  0.00           H  
ATOM    386  CB  SER A  32      51.576 111.875  57.292  0.00  0.00           C  
ATOM    387  HB1 SER A  32      51.814 112.196  56.256  0.00  0.00           H  
ATOM    388  HB2 SER A  32      50.468 111.779  57.270  0.00  0.00           H  
ATOM    389  OG  SER A  32      51.861 112.886  58.247  0.00  0.00           O  
ATOM    390  HG1 SER A  32      52.767 113.198  58.286  0.00  0.00           H  
ATOM    391  C   SER A  32      51.688 109.431  56.972  0.00  0.00           C  
ATOM    392  O   SER A  32      50.848 108.756  57.563  0.00  0.00           O  
ATOM    393  N   PRO A  33      52.067 109.055  55.785  0.00  0.00           N  
ATOM    394  CD  PRO A  33      52.824 109.809  54.799  0.00  0.00           C  
ATOM    395  HD1 PRO A  33      53.894 109.717  55.093  0.00  0.00           H  
ATOM    396  HD2 PRO A  33      52.488 110.867  54.857  0.00  0.00           H  
ATOM    397  CA  PRO A  33      51.763 107.787  55.188  0.00  0.00           C  
ATOM    398  HA  PRO A  33      50.685 107.717  55.175  0.00  0.00           H  
ATOM    399  CB  PRO A  33      52.463 107.697  53.836  0.00  0.00           C  
ATOM    400  HB1 PRO A  33      53.477 107.301  54.055  0.00  0.00           H  
ATOM    401  HB2 PRO A  33      51.878 106.995  53.204  0.00  0.00           H  
ATOM    402  CG  PRO A  33      52.600 109.171  53.421  0.00  0.00           C  
ATOM    403  HG1 PRO A  33      53.447 109.399  52.736  0.00  0.00           H  
ATOM    404  HG2 PRO A  33      51.667 109.624  53.027  0.00  0.00           H  
ATOM    405  C   PRO A  33      51.918 106.576  56.041  0.00  0.00           C  
ATOM    406  O   PRO A  33      51.167 105.620  55.851  0.00  0.00           O  
ATOM    407  N   ALA A  34      52.920 106.583  56.935  0.00  0.00           N  
ATOM    408  HN  ALA A  34      53.543 107.341  57.112  0.00  0.00           H  
ATOM    409  CA  ALA A  34      53.222 105.431  57.727  0.00  0.00           C  
ATOM    410  HA  ALA A  34      53.043 104.527  57.162  0.00  0.00           H  
ATOM    411  CB  ALA A  34      54.723 105.545  58.042  0.00  0.00           C  
ATOM    412  HB1 ALA A  34      54.969 106.328  58.791  0.00  0.00           H  
ATOM    413  HB2 ALA A  34      55.155 104.605  58.443  0.00  0.00           H  
ATOM    414  HB3 ALA A  34      55.307 105.783  57.125  0.00  0.00           H  
ATOM    415  C   ALA A  34      52.380 105.304  58.951  0.00  0.00           C  
ATOM    416  O   ALA A  34      51.901 104.191  59.169  0.00  0.00           O  
ATOM    417  N   GLY A  35      52.126 106.382  59.716  0.00  0.00           N  
ATOM    418  HN  GLY A  35      52.514 107.276  59.508  0.00  0.00           H  
ATOM    419  CA  GLY A  35      50.979 106.253  60.558  0.00  0.00           C  
ATOM    420  HA1 GLY A  35      50.109 105.876  60.042  0.00  0.00           H  
ATOM    421  HA2 GLY A  35      51.311 105.648  61.388  0.00  0.00           H  
ATOM    422  C   GLY A  35      50.736 107.568  61.217  0.00  0.00           C  
ATOM    423  O   GLY A  35      51.500 108.517  61.046  0.00  0.00           O  
ATOM    424  N   PRO A  36      49.733 107.721  62.028  0.00  0.00           N  
ATOM    425  CD  PRO A  36      48.708 106.722  62.291  0.00  0.00           C  
ATOM    426  HD1 PRO A  36      49.244 106.010  62.955  0.00  0.00           H  
ATOM    427  HD2 PRO A  36      48.343 106.220  61.370  0.00  0.00           H  
ATOM    428  CA  PRO A  36      49.599 108.824  62.935  0.00  0.00           C  
ATOM    429  HA  PRO A  36      49.483 109.760  62.410  0.00  0.00           H  
ATOM    430  CB  PRO A  36      48.314 108.563  63.719  0.00  0.00           C  
ATOM    431  HB1 PRO A  36      48.389 108.312  64.797  0.00  0.00           H  
ATOM    432  HB2 PRO A  36      47.637 109.439  63.623  0.00  0.00           H  
ATOM    433  CG  PRO A  36      47.564 107.384  63.074  0.00  0.00           C  
ATOM    434  HG1 PRO A  36      47.040 106.774  63.839  0.00  0.00           H  
ATOM    435  HG2 PRO A  36      46.886 107.812  62.305  0.00  0.00           H  
ATOM    436  C   PRO A  36      50.767 108.952  63.849  0.00  0.00           C  
ATOM    437  O   PRO A  36      51.206 107.921  64.359  0.00  0.00           O  
ATOM    438  N   ILE A  37      51.341 110.165  63.921  0.00  0.00           N  
ATOM    439  HN  ILE A  37      50.963 110.917  63.388  0.00  0.00           H  
ATOM    440  CA  ILE A  37      52.513 110.433  64.695  0.00  0.00           C  
ATOM    441  HA  ILE A  37      53.099 109.540  64.866  0.00  0.00           H  
ATOM    442  CB  ILE A  37      53.460 111.354  63.986  0.00  0.00           C  
ATOM    443  HB  ILE A  37      52.949 112.247  63.567  0.00  0.00           H  
ATOM    444  CG2 ILE A  37      54.667 111.880  64.784  0.00  0.00           C  
ATOM    445 1HG2 ILE A  37      55.003 111.146  65.548  0.00  0.00           H  
ATOM    446 2HG2 ILE A  37      55.528 111.938  64.083  0.00  0.00           H  
ATOM    447 3HG2 ILE A  37      54.453 112.753  65.437  0.00  0.00           H  
ATOM    448  CG1 ILE A  37      53.914 110.577  62.738  0.00  0.00           C  
ATOM    449 1HG1 ILE A  37      54.930 110.154  62.878  0.00  0.00           H  
ATOM    450 2HG1 ILE A  37      53.313 109.659  62.560  0.00  0.00           H  
ATOM    451  CD  ILE A  37      54.021 111.479  61.508  0.00  0.00           C  
ATOM    452  HD1 ILE A  37      54.715 112.279  61.842  0.00  0.00           H  
ATOM    453  HD2 ILE A  37      54.326 110.931  60.590  0.00  0.00           H  
ATOM    454  HD3 ILE A  37      53.008 111.863  61.267  0.00  0.00           H  
ATOM    455  C   ILE A  37      52.233 111.236  65.917  0.00  0.00           C  
ATOM    456  O   ILE A  37      51.720 112.353  65.852  0.00  0.00           O  
ATOM    457  N   LEU A  38      52.473 110.688  67.122  0.00  0.00           N  
ATOM    458  HN  LEU A  38      52.848 109.777  67.285  0.00  0.00           H  
ATOM    459  CA  LEU A  38      52.072 111.292  68.356  0.00  0.00           C  
ATOM    460  HA  LEU A  38      51.085 111.727  68.279  0.00  0.00           H  
ATOM    461  CB  LEU A  38      52.090 110.234  69.472  0.00  0.00           C  
ATOM    462  HB1 LEU A  38      53.074 109.717  69.496  0.00  0.00           H  
ATOM    463  HB2 LEU A  38      51.899 110.620  70.496  0.00  0.00           H  
ATOM    464  CG  LEU A  38      50.968 109.190  69.349  0.00  0.00           C  
ATOM    465  HG  LEU A  38      51.242 108.509  68.515  0.00  0.00           H  
ATOM    466  CD1 LEU A  38      50.998 108.402  70.669  0.00  0.00           C  
ATOM    467 1HD1 LEU A  38      50.198 107.639  70.556  0.00  0.00           H  
ATOM    468 2HD1 LEU A  38      51.949 107.855  70.839  0.00  0.00           H  
ATOM    469 3HD1 LEU A  38      50.811 109.110  71.504  0.00  0.00           H  
ATOM    470  CD2 LEU A  38      49.598 109.779  68.976  0.00  0.00           C  
ATOM    471 1HD2 LEU A  38      48.777 109.253  69.510  0.00  0.00           H  
ATOM    472 2HD2 LEU A  38      49.564 110.834  69.328  0.00  0.00           H  
ATOM    473 3HD2 LEU A  38      49.350 109.780  67.894  0.00  0.00           H  
ATOM    474  C   LEU A  38      53.007 112.404  68.685  0.00  0.00           C  
ATOM    475  O   LEU A  38      52.586 113.474  69.117  0.00  0.00           O  
ATOM    476  N   SER A  39      54.333 112.289  68.491  0.00  0.00           N  
ATOM    477  HN  SER A  39      54.691 111.397  68.227  0.00  0.00           H  
ATOM    478  CA  SER A  39      55.253 113.354  68.747  0.00  0.00           C  
ATOM    479  HA  SER A  39      54.834 114.225  68.264  0.00  0.00           H  
ATOM    480  CB  SER A  39      55.620 113.537  70.229  0.00  0.00           C  
ATOM    481  HB1 SER A  39      54.685 113.470  70.824  0.00  0.00           H  
ATOM    482  HB2 SER A  39      56.319 112.751  70.587  0.00  0.00           H  
ATOM    483  OG  SER A  39      56.211 114.818  70.405  0.00  0.00           O  
ATOM    484  HG1 SER A  39      55.790 115.260  71.146  0.00  0.00           H  
ATOM    485  C   SER A  39      56.574 113.137  68.091  0.00  0.00           C  
ATOM    486  O   SER A  39      56.981 111.986  67.947  0.00  0.00           O  
ATOM    487  N   ILE A  40      57.255 114.248  67.762  0.00  0.00           N  
ATOM    488  HN  ILE A  40      56.915 115.169  67.945  0.00  0.00           H  
ATOM    489  CA  ILE A  40      58.589 114.237  67.246  0.00  0.00           C  
ATOM    490  HA  ILE A  40      58.905 113.212  67.370  0.00  0.00           H  
ATOM    491  CB  ILE A  40      58.819 114.608  65.811  0.00  0.00           C  
ATOM    492  HB  ILE A  40      58.438 115.642  65.657  0.00  0.00           H  
ATOM    493  CG2 ILE A  40      60.268 114.462  65.320  0.00  0.00           C  
ATOM    494 1HG2 ILE A  40      60.260 114.487  64.209  0.00  0.00           H  
ATOM    495 2HG2 ILE A  40      60.961 115.234  65.719  0.00  0.00           H  
ATOM    496 3HG2 ILE A  40      60.632 113.451  65.605  0.00  0.00           H  
ATOM    497  CG1 ILE A  40      57.884 113.682  65.016  0.00  0.00           C  
ATOM    498 1HG1 ILE A  40      58.359 112.680  65.053  0.00  0.00           H  
ATOM    499 2HG1 ILE A  40      56.875 113.650  65.481  0.00  0.00           H  
ATOM    500  CD  ILE A  40      57.757 114.020  63.531  0.00  0.00           C  
ATOM    501  HD1 ILE A  40      58.734 113.794  63.053  0.00  0.00           H  
ATOM    502  HD2 ILE A  40      56.996 113.389  63.020  0.00  0.00           H  
ATOM    503  HD3 ILE A  40      57.632 115.091  63.264  0.00  0.00           H  
ATOM    504  C   ILE A  40      59.480 115.058  68.115  0.00  0.00           C  
ATOM    505  O   ILE A  40      59.183 116.191  68.493  0.00  0.00           O  
ATOM    506  N   ARG A  41      60.651 114.469  68.414  0.00  0.00           N  
ATOM    507  HN  ARG A  41      60.657 113.482  68.277  0.00  0.00           H  
ATOM    508  CA  ARG A  41      61.715 115.203  69.023  0.00  0.00           C  
ATOM    509  HA  ARG A  41      61.538 116.262  68.915  0.00  0.00           H  
ATOM    510  CB  ARG A  41      61.907 114.746  70.481  0.00  0.00           C  
ATOM    511  HB1 ARG A  41      60.979 115.077  70.994  0.00  0.00           H  
ATOM    512  HB2 ARG A  41      62.061 113.646  70.493  0.00  0.00           H  
ATOM    513  CG  ARG A  41      63.102 115.249  71.291  0.00  0.00           C  
ATOM    514  HG1 ARG A  41      63.108 114.706  72.260  0.00  0.00           H  
ATOM    515  HG2 ARG A  41      64.058 115.003  70.780  0.00  0.00           H  
ATOM    516  CD  ARG A  41      63.091 116.746  71.606  0.00  0.00           C  
ATOM    517  HD1 ARG A  41      63.383 117.269  70.670  0.00  0.00           H  
ATOM    518  HD2 ARG A  41      62.107 117.075  71.998  0.00  0.00           H  
ATOM    519  NE  ARG A  41      64.114 116.989  72.664  0.00  0.00           N  
ATOM    520  HE  ARG A  41      64.890 116.379  72.819  0.00  0.00           H  
ATOM    521  CZ  ARG A  41      64.272 118.140  73.380  0.00  0.00           C  
ATOM    522  NH1 ARG A  41      63.299 119.096  73.336  0.00  0.00           N  
ATOM    523 1HH1 ARG A  41      62.351 118.858  73.117  0.00  0.00           H  
ATOM    524 2HH1 ARG A  41      63.466 119.889  73.921  0.00  0.00           H  
ATOM    525  NH2 ARG A  41      65.310 118.358  74.240  0.00  0.00           N  
ATOM    526 1HH2 ARG A  41      65.838 117.557  74.526  0.00  0.00           H  
ATOM    527 2HH2 ARG A  41      65.286 119.197  74.782  0.00  0.00           H  
ATOM    528  C   ARG A  41      62.891 114.960  68.140  0.00  0.00           C  
ATOM    529  O   ARG A  41      63.503 113.899  68.015  0.00  0.00           O  
ATOM    530  N   VAL A  42      63.323 116.053  67.491  0.00  0.00           N  
ATOM    531  HN  VAL A  42      62.906 116.960  67.462  0.00  0.00           H  
ATOM    532  CA  VAL A  42      64.565 116.051  66.782  0.00  0.00           C  
ATOM    533  HA  VAL A  42      64.758 115.077  66.356  0.00  0.00           H  
ATOM    534  CB  VAL A  42      64.663 116.947  65.585  0.00  0.00           C  
ATOM    535  HB  VAL A  42      64.326 117.978  65.826  0.00  0.00           H  
ATOM    536  CG1 VAL A  42      66.042 116.968  64.904  0.00  0.00           C  
ATOM    537 1HG1 VAL A  42      66.092 117.324  63.854  0.00  0.00           H  
ATOM    538 2HG1 VAL A  42      66.712 117.622  65.506  0.00  0.00           H  
ATOM    539 3HG1 VAL A  42      66.521 115.966  64.863  0.00  0.00           H  
ATOM    540  CG2 VAL A  42      63.605 116.463  64.578  0.00  0.00           C  
ATOM    541 1HG2 VAL A  42      62.636 116.603  65.105  0.00  0.00           H  
ATOM    542 2HG2 VAL A  42      63.646 117.017  63.617  0.00  0.00           H  
ATOM    543 3HG2 VAL A  42      63.743 115.408  64.257  0.00  0.00           H  
ATOM    544  C   VAL A  42      65.629 116.508  67.719  0.00  0.00           C  
ATOM    545  O   VAL A  42      65.536 117.556  68.357  0.00  0.00           O  
ATOM    546  N   CYS A  43      66.644 115.641  67.886  0.00  0.00           N  
ATOM    547  HN  CYS A  43      66.684 114.765  67.413  0.00  0.00           H  
ATOM    548  CA  CYS A  43      67.826 115.848  68.665  0.00  0.00           C  
ATOM    549  HA  CYS A  43      67.481 116.235  69.611  0.00  0.00           H  
ATOM    550  CB  CYS A  43      68.699 114.596  68.859  0.00  0.00           C  
ATOM    551  HB1 CYS A  43      69.118 114.270  67.884  0.00  0.00           H  
ATOM    552  HB2 CYS A  43      69.544 114.809  69.549  0.00  0.00           H  
ATOM    553  SG  CYS A  43      67.806 113.263  69.716  0.00  0.00           S  
ATOM    554  HG1 CYS A  43      68.891 112.513  69.832  0.00  0.00           H  
ATOM    555  C   CYS A  43      68.736 116.911  68.154  0.00  0.00           C  
ATOM    556  O   CYS A  43      69.387 116.770  67.121  0.00  0.00           O  
ATOM    557  N   ARG A  44      68.721 117.989  68.958  0.00  0.00           N  
ATOM    558  HN  ARG A  44      68.158 118.023  69.780  0.00  0.00           H  
ATOM    559  CA  ARG A  44      69.457 119.176  68.649  0.00  0.00           C  
ATOM    560  HA  ARG A  44      70.192 118.957  67.888  0.00  0.00           H  
ATOM    561  CB  ARG A  44      68.592 120.286  68.029  0.00  0.00           C  
ATOM    562  HB1 ARG A  44      67.817 120.709  68.704  0.00  0.00           H  
ATOM    563  HB2 ARG A  44      69.267 121.154  67.874  0.00  0.00           H  
ATOM    564  CG  ARG A  44      67.720 119.943  66.822  0.00  0.00           C  
ATOM    565  HG1 ARG A  44      68.393 119.445  66.091  0.00  0.00           H  
ATOM    566  HG2 ARG A  44      66.840 119.317  67.082  0.00  0.00           H  
ATOM    567  CD  ARG A  44      67.272 121.235  66.133  0.00  0.00           C  
ATOM    568  HD1 ARG A  44      66.612 121.906  66.723  0.00  0.00           H  
ATOM    569  HD2 ARG A  44      68.128 121.786  65.689  0.00  0.00           H  
ATOM    570  NE  ARG A  44      66.405 120.738  65.025  0.00  0.00           N  
ATOM    571  HE  ARG A  44      66.718 120.629  64.083  0.00  0.00           H  
ATOM    572  CZ  ARG A  44      65.051 120.596  65.082  0.00  0.00           C  
ATOM    573  NH1 ARG A  44      64.248 120.603  66.187  0.00  0.00           N  
ATOM    574 1HH1 ARG A  44      64.752 120.603  67.049  0.00  0.00           H  
ATOM    575 2HH1 ARG A  44      63.264 120.512  66.031  0.00  0.00           H  
ATOM    576  NH2 ARG A  44      64.385 120.434  63.902  0.00  0.00           N  
ATOM    577 1HH2 ARG A  44      64.918 120.666  63.088  0.00  0.00           H  
ATOM    578 2HH2 ARG A  44      63.423 120.616  63.703  0.00  0.00           H  
ATOM    579  C   ARG A  44      70.220 119.660  69.832  0.00  0.00           C  
ATOM    580  O   ARG A  44      69.745 119.622  70.966  0.00  0.00           O  
ATOM    581  N   ASP A  45      71.374 120.336  69.673  0.00  0.00           N  
ATOM    582  HN  ASP A  45      71.877 120.394  68.815  0.00  0.00           H  
ATOM    583  CA  ASP A  45      72.214 120.783  70.741  0.00  0.00           C  
ATOM    584  HA  ASP A  45      72.338 119.965  71.435  0.00  0.00           H  
ATOM    585  CB  ASP A  45      73.544 121.092  70.034  0.00  0.00           C  
ATOM    586  HB1 ASP A  45      73.720 120.167  69.440  0.00  0.00           H  
ATOM    587  HB2 ASP A  45      73.422 122.007  69.418  0.00  0.00           H  
ATOM    588  CG  ASP A  45      74.669 121.306  71.035  0.00  0.00           C  
ATOM    589  OD1 ASP A  45      74.759 120.492  71.990  0.00  0.00           O  
ATOM    590  OD2 ASP A  45      75.436 122.292  70.858  0.00  0.00           O  
ATOM    591  C   ASP A  45      71.654 121.968  71.450  0.00  0.00           C  
ATOM    592  O   ASP A  45      70.973 122.870  70.963  0.00  0.00           O  
ATOM    593  N   MET A  46      71.837 122.101  72.777  0.00  0.00           N  
ATOM    594  HN  MET A  46      72.295 121.332  73.216  0.00  0.00           H  
ATOM    595  CA  MET A  46      71.349 123.134  73.636  0.00  0.00           C  
ATOM    596  HA  MET A  46      70.421 123.589  73.328  0.00  0.00           H  
ATOM    597  CB  MET A  46      71.174 122.689  75.098  0.00  0.00           C  
ATOM    598  HB1 MET A  46      70.660 121.706  75.175  0.00  0.00           H  
ATOM    599  HB2 MET A  46      72.205 122.580  75.500  0.00  0.00           H  
ATOM    600  CG  MET A  46      70.347 123.621  75.986  0.00  0.00           C  
ATOM    601  HG1 MET A  46      70.180 123.156  76.981  0.00  0.00           H  
ATOM    602  HG2 MET A  46      70.873 124.595  76.084  0.00  0.00           H  
ATOM    603  SD  MET A  46      68.659 123.780  75.325  0.00  0.00           S  
ATOM    604  CE  MET A  46      68.429 125.116  76.534  0.00  0.00           C  
ATOM    605  HE1 MET A  46      68.938 126.067  76.273  0.00  0.00           H  
ATOM    606  HE2 MET A  46      67.360 125.396  76.426  0.00  0.00           H  
ATOM    607  HE3 MET A  46      68.601 124.828  77.595  0.00  0.00           H  
ATOM    608  C   MET A  46      72.253 124.319  73.597  0.00  0.00           C  
ATOM    609  O   MET A  46      71.913 125.475  73.850  0.00  0.00           O  
ATOM    610  N   ILE A  47      73.540 124.122  73.257  0.00  0.00           N  
ATOM    611  HN  ILE A  47      73.762 123.203  72.941  0.00  0.00           H  
ATOM    612  CA  ILE A  47      74.527 125.137  73.064  0.00  0.00           C  
ATOM    613  HA  ILE A  47      74.299 125.989  73.690  0.00  0.00           H  
ATOM    614  CB  ILE A  47      75.917 124.647  73.343  0.00  0.00           C  
ATOM    615  HB  ILE A  47      76.199 123.859  72.612  0.00  0.00           H  
ATOM    616  CG2 ILE A  47      76.868 125.785  72.934  0.00  0.00           C  
ATOM    617 1HG2 ILE A  47      77.005 125.971  71.848  0.00  0.00           H  
ATOM    618 2HG2 ILE A  47      76.457 126.625  73.533  0.00  0.00           H  
ATOM    619 3HG2 ILE A  47      77.898 125.620  73.316  0.00  0.00           H  
ATOM    620  CG1 ILE A  47      76.037 124.042  74.751  0.00  0.00           C  
ATOM    621 1HG1 ILE A  47      75.825 124.943  75.363  0.00  0.00           H  
ATOM    622 2HG1 ILE A  47      75.258 123.295  75.018  0.00  0.00           H  
ATOM    623  CD  ILE A  47      77.451 123.482  74.900  0.00  0.00           C  
ATOM    624  HD1 ILE A  47      77.521 122.680  74.137  0.00  0.00           H  
ATOM    625  HD2 ILE A  47      78.181 124.311  74.780  0.00  0.00           H  
ATOM    626  HD3 ILE A  47      77.543 122.950  75.872  0.00  0.00           H  
ATOM    627  C   ILE A  47      74.502 125.683  71.678  0.00  0.00           C  
ATOM    628  O   ILE A  47      74.294 126.885  71.521  0.00  0.00           O  
ATOM    629  N   THR A  48      74.508 124.876  70.603  0.00  0.00           N  
ATOM    630  HN  THR A  48      74.684 123.920  70.826  0.00  0.00           H  
ATOM    631  CA  THR A  48      74.790 125.374  69.293  0.00  0.00           C  
ATOM    632  HA  THR A  48      75.118 126.401  69.337  0.00  0.00           H  
ATOM    633  CB  THR A  48      75.756 124.584  68.457  0.00  0.00           C  
ATOM    634  HB  THR A  48      75.862 125.033  67.446  0.00  0.00           H  
ATOM    635  OG1 THR A  48      75.400 123.216  68.346  0.00  0.00           O  
ATOM    636  HG1 THR A  48      75.535 122.866  69.230  0.00  0.00           H  
ATOM    637  CG2 THR A  48      77.118 124.455  69.159  0.00  0.00           C  
ATOM    638 1HG2 THR A  48      77.745 123.733  68.591  0.00  0.00           H  
ATOM    639 2HG2 THR A  48      77.586 125.455  69.289  0.00  0.00           H  
ATOM    640 3HG2 THR A  48      76.955 124.046  70.177  0.00  0.00           H  
ATOM    641  C   THR A  48      73.494 125.523  68.573  0.00  0.00           C  
ATOM    642  O   THR A  48      73.444 126.109  67.492  0.00  0.00           O  
ATOM    643  N   ARG A  49      72.369 124.998  69.087  0.00  0.00           N  
ATOM    644  HN  ARG A  49      72.620 124.437  69.873  0.00  0.00           H  
ATOM    645  CA  ARG A  49      71.016 125.034  68.619  0.00  0.00           C  
ATOM    646  HA  ARG A  49      70.441 124.304  69.168  0.00  0.00           H  
ATOM    647  CB  ARG A  49      70.326 126.406  68.702  0.00  0.00           C  
ATOM    648  HB1 ARG A  49      70.894 127.117  68.064  0.00  0.00           H  
ATOM    649  HB2 ARG A  49      69.271 126.360  68.361  0.00  0.00           H  
ATOM    650  CG  ARG A  49      70.294 126.918  70.143  0.00  0.00           C  
ATOM    651  HG1 ARG A  49      71.329 126.794  70.527  0.00  0.00           H  
ATOM    652  HG2 ARG A  49      70.019 127.993  70.185  0.00  0.00           H  
ATOM    653  CD  ARG A  49      69.414 126.039  71.035  0.00  0.00           C  
ATOM    654  HD1 ARG A  49      68.411 125.739  70.666  0.00  0.00           H  
ATOM    655  HD2 ARG A  49      69.904 125.060  71.224  0.00  0.00           H  
ATOM    656  NE  ARG A  49      69.409 126.662  72.388  0.00  0.00           N  
ATOM    657  HE  ARG A  49      70.227 126.614  72.962  0.00  0.00           H  
ATOM    658  CZ  ARG A  49      68.513 127.624  72.754  0.00  0.00           C  
ATOM    659  NH1 ARG A  49      68.719 128.361  73.885  0.00  0.00           N  
ATOM    660 1HH1 ARG A  49      69.548 128.237  74.431  0.00  0.00           H  
ATOM    661 2HH1 ARG A  49      68.118 129.134  74.086  0.00  0.00           H  
ATOM    662  NH2 ARG A  49      67.432 127.959  71.994  0.00  0.00           N  
ATOM    663 1HH2 ARG A  49      67.216 127.401  71.192  0.00  0.00           H  
ATOM    664 2HH2 ARG A  49      67.046 128.874  72.106  0.00  0.00           H  
ATOM    665  C   ARG A  49      70.893 124.441  67.259  0.00  0.00           C  
ATOM    666  O   ARG A  49      70.376 125.052  66.323  0.00  0.00           O  
ATOM    667  N   ARG A  50      71.496 123.257  67.053  0.00  0.00           N  
ATOM    668  HN  ARG A  50      71.914 122.790  67.827  0.00  0.00           H  
ATOM    669  CA  ARG A  50      71.716 122.739  65.738  0.00  0.00           C  
ATOM    670  HA  ARG A  50      70.878 123.004  65.109  0.00  0.00           H  
ATOM    671  CB  ARG A  50      73.089 123.197  65.221  0.00  0.00           C  
ATOM    672  HB1 ARG A  50      73.276 124.241  65.555  0.00  0.00           H  
ATOM    673  HB2 ARG A  50      73.922 122.768  65.817  0.00  0.00           H  
ATOM    674  CG  ARG A  50      73.397 122.988  63.737  0.00  0.00           C  
ATOM    675  HG1 ARG A  50      74.449 123.305  63.575  0.00  0.00           H  
ATOM    676  HG2 ARG A  50      73.408 121.888  63.583  0.00  0.00           H  
ATOM    677  CD  ARG A  50      72.494 123.762  62.775  0.00  0.00           C  
ATOM    678  HD1 ARG A  50      71.435 123.462  62.932  0.00  0.00           H  
ATOM    679  HD2 ARG A  50      72.534 124.853  62.982  0.00  0.00           H  
ATOM    680  NE  ARG A  50      73.048 123.592  61.402  0.00  0.00           N  
ATOM    681  HE  ARG A  50      74.008 123.366  61.242  0.00  0.00           H  
ATOM    682  CZ  ARG A  50      72.247 123.708  60.303  0.00  0.00           C  
ATOM    683  NH1 ARG A  50      72.845 123.610  59.082  0.00  0.00           N  
ATOM    684 1HH1 ARG A  50      73.839 123.561  58.972  0.00  0.00           H  
ATOM    685 2HH1 ARG A  50      72.226 123.432  58.318  0.00  0.00           H  
ATOM    686  NH2 ARG A  50      70.925 124.022  60.454  0.00  0.00           N  
ATOM    687 1HH2 ARG A  50      70.830 124.547  61.300  0.00  0.00           H  
ATOM    688 2HH2 ARG A  50      70.295 124.092  59.681  0.00  0.00           H  
ATOM    689  C   ARG A  50      71.722 121.255  65.876  0.00  0.00           C  
ATOM    690  O   ARG A  50      72.085 120.719  66.922  0.00  0.00           O  
ATOM    691  N   SER A  51      71.227 120.540  64.850  0.00  0.00           N  
ATOM    692  HN  SER A  51      70.828 120.970  64.043  0.00  0.00           H  
ATOM    693  CA  SER A  51      71.065 119.121  64.870  0.00  0.00           C  
ATOM    694  HA  SER A  51      70.304 118.987  65.626  0.00  0.00           H  
ATOM    695  CB  SER A  51      70.442 118.530  63.594  0.00  0.00           C  
ATOM    696  HB1 SER A  51      69.653 119.211  63.211  0.00  0.00           H  
ATOM    697  HB2 SER A  51      71.212 118.268  62.835  0.00  0.00           H  
ATOM    698  OG  SER A  51      69.766 117.308  63.852  0.00  0.00           O  
ATOM    699  HG1 SER A  51      69.173 117.114  63.124  0.00  0.00           H  
ATOM    700  C   SER A  51      72.229 118.291  65.294  0.00  0.00           C  
ATOM    701  O   SER A  51      73.310 118.584  64.789  0.00  0.00           O  
ATOM    702  N   LEU A  52      72.010 117.112  65.903  0.00  0.00           N  
ATOM    703  HN  LEU A  52      71.076 116.887  66.173  0.00  0.00           H  
ATOM    704  CA  LEU A  52      72.904 116.031  66.174  0.00  0.00           C  
ATOM    705  HA  LEU A  52      73.913 116.418  66.183  0.00  0.00           H  
ATOM    706  CB  LEU A  52      72.744 115.414  67.574  0.00  0.00           C  
ATOM    707  HB1 LEU A  52      71.810 114.812  67.610  0.00  0.00           H  
ATOM    708  HB2 LEU A  52      73.606 114.749  67.787  0.00  0.00           H  
ATOM    709  CG  LEU A  52      72.700 116.361  68.786  0.00  0.00           C  
ATOM    710  HG  LEU A  52      71.817 117.028  68.685  0.00  0.00           H  
ATOM    711  CD1 LEU A  52      72.470 115.536  70.064  0.00  0.00           C  
ATOM    712 1HD1 LEU A  52      71.483 115.031  69.986  0.00  0.00           H  
ATOM    713 2HD1 LEU A  52      73.314 114.876  70.356  0.00  0.00           H  
ATOM    714 3HD1 LEU A  52      72.338 116.267  70.890  0.00  0.00           H  
ATOM    715  CD2 LEU A  52      73.955 117.246  68.719  0.00  0.00           C  
ATOM    716 1HD2 LEU A  52      74.041 117.853  69.646  0.00  0.00           H  
ATOM    717 2HD2 LEU A  52      74.926 116.718  68.622  0.00  0.00           H  
ATOM    718 3HD2 LEU A  52      73.865 118.000  67.907  0.00  0.00           H  
ATOM    719  C   LEU A  52      72.935 115.041  65.060  0.00  0.00           C  
ATOM    720  O   LEU A  52      73.906 114.299  64.906  0.00  0.00           O  
ATOM    721  N   GLY A  53      71.827 115.041  64.300  0.00  0.00           N  
ATOM    722  HN  GLY A  53      71.110 115.725  64.421  0.00  0.00           H  
ATOM    723  CA  GLY A  53      71.556 114.176  63.195  0.00  0.00           C  
ATOM    724  HA1 GLY A  53      71.043 114.815  62.493  0.00  0.00           H  
ATOM    725  HA2 GLY A  53      72.457 113.803  62.729  0.00  0.00           H  
ATOM    726  C   GLY A  53      70.602 113.058  63.442  0.00  0.00           C  
ATOM    727  O   GLY A  53      70.469 112.231  62.543  0.00  0.00           O  
ATOM    728  N   TYR A  54      69.832 112.989  64.542  0.00  0.00           N  
ATOM    729  HN  TYR A  54      69.880 113.641  65.293  0.00  0.00           H  
ATOM    730  CA  TYR A  54      68.911 111.920  64.776  0.00  0.00           C  
ATOM    731  HA  TYR A  54      68.649 111.552  63.794  0.00  0.00           H  
ATOM    732  CB  TYR A  54      69.476 110.686  65.501  0.00  0.00           C  
ATOM    733  HB1 TYR A  54      68.758 109.838  65.531  0.00  0.00           H  
ATOM    734  HB2 TYR A  54      70.302 110.325  64.852  0.00  0.00           H  
ATOM    735  CG  TYR A  54      70.235 111.008  66.741  0.00  0.00           C  
ATOM    736  CD1 TYR A  54      71.500 111.544  66.730  0.00  0.00           C  
ATOM    737  HD1 TYR A  54      71.986 111.778  65.795  0.00  0.00           H  
ATOM    738  CE1 TYR A  54      72.244 111.791  67.861  0.00  0.00           C  
ATOM    739  HE1 TYR A  54      73.253 112.174  67.811  0.00  0.00           H  
ATOM    740  CZ  TYR A  54      71.697 111.411  69.063  0.00  0.00           C  
ATOM    741  OH  TYR A  54      72.471 111.513  70.238  0.00  0.00           O  
ATOM    742  HH  TYR A  54      71.793 111.637  70.907  0.00  0.00           H  
ATOM    743  CD2 TYR A  54      69.786 110.513  67.943  0.00  0.00           C  
ATOM    744  HD2 TYR A  54      68.846 109.992  68.051  0.00  0.00           H  
ATOM    745  CE2 TYR A  54      70.490 110.749  69.101  0.00  0.00           C  
ATOM    746  HE2 TYR A  54      70.130 110.313  70.019  0.00  0.00           H  
ATOM    747  C   TYR A  54      67.630 112.464  65.309  0.00  0.00           C  
ATOM    748  O   TYR A  54      67.495 113.634  65.664  0.00  0.00           O  
ATOM    749  N   ALA A  55      66.624 111.578  65.395  0.00  0.00           N  
ATOM    750  HN  ALA A  55      66.810 110.690  64.982  0.00  0.00           H  
ATOM    751  CA  ALA A  55      65.299 111.937  65.799  0.00  0.00           C  
ATOM    752  HA  ALA A  55      65.374 112.573  66.668  0.00  0.00           H  
ATOM    753  CB  ALA A  55      64.619 112.540  64.560  0.00  0.00           C  
ATOM    754  HB1 ALA A  55      63.531 112.737  64.683  0.00  0.00           H  
ATOM    755  HB2 ALA A  55      65.083 113.525  64.338  0.00  0.00           H  
ATOM    756  HB3 ALA A  55      64.770 111.994  63.604  0.00  0.00           H  
ATOM    757  C   ALA A  55      64.623 110.738  66.367  0.00  0.00           C  
ATOM    758  O   ALA A  55      64.978 109.623  65.989  0.00  0.00           O  
ATOM    759  N   TYR A  56      63.666 111.007  67.273  0.00  0.00           N  
ATOM    760  HN  TYR A  56      63.528 111.977  67.452  0.00  0.00           H  
ATOM    761  CA  TYR A  56      62.933 110.034  68.025  0.00  0.00           C  
ATOM    762  HA  TYR A  56      63.188 109.057  67.645  0.00  0.00           H  
ATOM    763  CB  TYR A  56      63.115 110.226  69.540  0.00  0.00           C  
ATOM    764  HB1 TYR A  56      63.171 111.287  69.865  0.00  0.00           H  
ATOM    765  HB2 TYR A  56      62.259 109.786  70.094  0.00  0.00           H  
ATOM    766  CG  TYR A  56      64.412 109.623  69.955  0.00  0.00           C  
ATOM    767  CD1 TYR A  56      65.551 110.390  69.917  0.00  0.00           C  
ATOM    768  HD1 TYR A  56      65.469 111.358  69.445  0.00  0.00           H  
ATOM    769  CE1 TYR A  56      66.727 109.895  70.432  0.00  0.00           C  
ATOM    770  HE1 TYR A  56      67.648 110.459  70.383  0.00  0.00           H  
ATOM    771  CZ  TYR A  56      66.694 108.675  71.066  0.00  0.00           C  
ATOM    772  OH  TYR A  56      67.904 108.150  71.559  0.00  0.00           O  
ATOM    773  HH  TYR A  56      67.896 107.200  71.702  0.00  0.00           H  
ATOM    774  CD2 TYR A  56      64.403 108.400  70.587  0.00  0.00           C  
ATOM    775  HD2 TYR A  56      63.483 107.837  70.613  0.00  0.00           H  
ATOM    776  CE2 TYR A  56      65.566 107.887  71.112  0.00  0.00           C  
ATOM    777  HE2 TYR A  56      65.500 107.009  71.735  0.00  0.00           H  
ATOM    778  C   TYR A  56      61.527 110.380  67.672  0.00  0.00           C  
ATOM    779  O   TYR A  56      60.959 111.415  68.019  0.00  0.00           O  
ATOM    780  N   VAL A  57      60.848 109.472  66.949  0.00  0.00           N  
ATOM    781  HN  VAL A  57      61.279 108.599  66.731  0.00  0.00           H  
ATOM    782  CA  VAL A  57      59.472 109.636  66.589  0.00  0.00           C  
ATOM    783  HA  VAL A  57      59.089 110.626  66.787  0.00  0.00           H  
ATOM    784  CB  VAL A  57      59.239 109.471  65.117  0.00  0.00           C  
ATOM    785  HB  VAL A  57      59.420 108.410  64.842  0.00  0.00           H  
ATOM    786  CG1 VAL A  57      57.813 109.759  64.619  0.00  0.00           C  
ATOM    787 1HG1 VAL A  57      57.841 109.761  63.508  0.00  0.00           H  
ATOM    788 2HG1 VAL A  57      57.131 108.963  64.981  0.00  0.00           H  
ATOM    789 3HG1 VAL A  57      57.320 110.726  64.858  0.00  0.00           H  
ATOM    790  CG2 VAL A  57      60.342 110.299  64.438  0.00  0.00           C  
ATOM    791 1HG2 VAL A  57      61.355 109.846  64.429  0.00  0.00           H  
ATOM    792 2HG2 VAL A  57      60.029 110.513  63.393  0.00  0.00           H  
ATOM    793 3HG2 VAL A  57      60.207 111.256  64.988  0.00  0.00           H  
ATOM    794  C   VAL A  57      58.708 108.634  67.384  0.00  0.00           C  
ATOM    795  O   VAL A  57      58.833 107.412  67.453  0.00  0.00           O  
ATOM    796  N   ASN A  58      57.736 109.183  68.135  0.00  0.00           N  
ATOM    797  HN  ASN A  58      57.482 110.123  67.927  0.00  0.00           H  
ATOM    798  CA  ASN A  58      56.759 108.377  68.800  0.00  0.00           C  
ATOM    799  HA  ASN A  58      57.108 107.366  68.947  0.00  0.00           H  
ATOM    800  CB  ASN A  58      56.435 109.003  70.167  0.00  0.00           C  
ATOM    801  HB1 ASN A  58      56.043 110.029  70.002  0.00  0.00           H  
ATOM    802  HB2 ASN A  58      55.605 108.513  70.718  0.00  0.00           H  
ATOM    803  CG  ASN A  58      57.743 109.286  70.894  0.00  0.00           C  
ATOM    804  OD1 ASN A  58      58.390 110.331  70.911  0.00  0.00           O  
ATOM    805  ND2 ASN A  58      58.104 108.211  71.646  0.00  0.00           N  
ATOM    806 1HD2 ASN A  58      57.403 107.610  72.030  0.00  0.00           H  
ATOM    807 2HD2 ASN A  58      59.016 108.248  72.051  0.00  0.00           H  
ATOM    808  C   ASN A  58      55.529 108.170  67.987  0.00  0.00           C  
ATOM    809  O   ASN A  58      54.869 109.117  67.563  0.00  0.00           O  
ATOM    810  N   PHE A  59      55.109 106.913  67.752  0.00  0.00           N  
ATOM    811  HN  PHE A  59      55.734 106.167  67.967  0.00  0.00           H  
ATOM    812  CA  PHE A  59      53.850 106.579  67.159  0.00  0.00           C  
ATOM    813  HA  PHE A  59      53.370 107.425  66.690  0.00  0.00           H  
ATOM    814  CB  PHE A  59      54.042 105.535  66.045  0.00  0.00           C  
ATOM    815  HB1 PHE A  59      54.404 104.544  66.391  0.00  0.00           H  
ATOM    816  HB2 PHE A  59      53.101 105.171  65.581  0.00  0.00           H  
ATOM    817  CG  PHE A  59      54.941 106.055  64.976  0.00  0.00           C  
ATOM    818  CD1 PHE A  59      54.332 106.430  63.802  0.00  0.00           C  
ATOM    819  HD1 PHE A  59      53.252 106.463  63.765  0.00  0.00           H  
ATOM    820  CE1 PHE A  59      55.070 106.732  62.682  0.00  0.00           C  
ATOM    821  HE1 PHE A  59      54.633 106.971  61.724  0.00  0.00           H  
ATOM    822  CZ  PHE A  59      56.438 106.586  62.681  0.00  0.00           C  
ATOM    823  HZ  PHE A  59      57.011 106.821  61.797  0.00  0.00           H  
ATOM    824  CD2 PHE A  59      56.314 105.998  64.970  0.00  0.00           C  
ATOM    825  HD2 PHE A  59      56.885 105.727  65.847  0.00  0.00           H  
ATOM    826  CE2 PHE A  59      57.076 106.263  63.857  0.00  0.00           C  
ATOM    827  HE2 PHE A  59      58.138 106.410  63.989  0.00  0.00           H  
ATOM    828  C   PHE A  59      52.856 106.064  68.141  0.00  0.00           C  
ATOM    829  O   PHE A  59      53.107 105.846  69.325  0.00  0.00           O  
ATOM    830  N   GLN A  60      51.569 105.993  67.758  0.00  0.00           N  
ATOM    831  HN  GLN A  60      51.260 106.104  66.815  0.00  0.00           H  
ATOM    832  CA  GLN A  60      50.579 105.327  68.548  0.00  0.00           C  
ATOM    833  HA  GLN A  60      50.708 105.570  69.592  0.00  0.00           H  
ATOM    834  CB  GLN A  60      49.195 105.710  67.998  0.00  0.00           C  
ATOM    835  HB1 GLN A  60      49.178 106.821  68.053  0.00  0.00           H  
ATOM    836  HB2 GLN A  60      49.109 105.446  66.923  0.00  0.00           H  
ATOM    837  CG  GLN A  60      48.058 105.205  68.888  0.00  0.00           C  
ATOM    838  HG1 GLN A  60      47.802 104.124  68.886  0.00  0.00           H  
ATOM    839  HG2 GLN A  60      48.172 105.488  69.956  0.00  0.00           H  
ATOM    840  CD  GLN A  60      46.818 105.919  68.367  0.00  0.00           C  
ATOM    841  OE1 GLN A  60      46.690 106.124  67.161  0.00  0.00           O  
ATOM    842  NE2 GLN A  60      45.791 106.282  69.182  0.00  0.00           N  
ATOM    843 1HE2 GLN A  60      45.708 105.922  70.111  0.00  0.00           H  
ATOM    844 2HE2 GLN A  60      45.049 106.625  68.605  0.00  0.00           H  
ATOM    845  C   GLN A  60      50.654 103.838  68.562  0.00  0.00           C  
ATOM    846  O   GLN A  60      50.479 103.283  69.643  0.00  0.00           O  
ATOM    847  N   GLN A  61      50.947 103.229  67.400  0.00  0.00           N  
ATOM    848  HN  GLN A  61      50.955 103.680  66.511  0.00  0.00           H  
ATOM    849  CA  GLN A  61      50.901 101.802  67.309  0.00  0.00           C  
ATOM    850  HA  GLN A  61      50.658 101.398  68.279  0.00  0.00           H  
ATOM    851  CB  GLN A  61      49.787 101.408  66.324  0.00  0.00           C  
ATOM    852  HB1 GLN A  61      50.005 101.940  65.374  0.00  0.00           H  
ATOM    853  HB2 GLN A  61      49.832 100.328  66.068  0.00  0.00           H  
ATOM    854  CG  GLN A  61      48.476 101.872  66.961  0.00  0.00           C  
ATOM    855  HG1 GLN A  61      48.495 101.394  67.964  0.00  0.00           H  
ATOM    856  HG2 GLN A  61      48.450 102.965  67.165  0.00  0.00           H  
ATOM    857  CD  GLN A  61      47.259 101.403  66.179  0.00  0.00           C  
ATOM    858  OE1 GLN A  61      47.386 100.623  65.234  0.00  0.00           O  
ATOM    859  NE2 GLN A  61      46.027 101.761  66.627  0.00  0.00           N  
ATOM    860 1HE2 GLN A  61      45.925 102.253  67.493  0.00  0.00           H  
ATOM    861 2HE2 GLN A  61      45.225 101.375  66.171  0.00  0.00           H  
ATOM    862  C   GLN A  61      52.155 101.171  66.810  0.00  0.00           C  
ATOM    863  O   GLN A  61      52.673 101.631  65.794  0.00  0.00           O  
ATOM    864  N   PRO A  62      52.682 100.135  67.394  0.00  0.00           N  
ATOM    865  CD  PRO A  62      52.150  99.475  68.578  0.00  0.00           C  
ATOM    866  HD1 PRO A  62      51.059  99.265  68.590  0.00  0.00           H  
ATOM    867  HD2 PRO A  62      52.343  99.977  69.550  0.00  0.00           H  
ATOM    868  CA  PRO A  62      53.956  99.601  67.007  0.00  0.00           C  
ATOM    869  HA  PRO A  62      54.687 100.390  66.903  0.00  0.00           H  
ATOM    870  CB  PRO A  62      54.206  98.455  67.985  0.00  0.00           C  
ATOM    871  HB1 PRO A  62      54.717  97.629  67.446  0.00  0.00           H  
ATOM    872  HB2 PRO A  62      54.856  98.846  68.797  0.00  0.00           H  
ATOM    873  CG  PRO A  62      52.853  98.110  68.626  0.00  0.00           C  
ATOM    874  HG1 PRO A  62      52.363  97.400  67.925  0.00  0.00           H  
ATOM    875  HG2 PRO A  62      52.988  97.726  69.660  0.00  0.00           H  
ATOM    876  C   PRO A  62      53.977  99.077  65.612  0.00  0.00           C  
ATOM    877  O   PRO A  62      55.046  99.200  65.020  0.00  0.00           O  
ATOM    878  N   ALA A  63      52.869  98.536  65.078  0.00  0.00           N  
ATOM    879  HN  ALA A  63      52.190  98.152  65.700  0.00  0.00           H  
ATOM    880  CA  ALA A  63      52.692  98.148  63.712  0.00  0.00           C  
ATOM    881  HA  ALA A  63      53.332  97.344  63.379  0.00  0.00           H  
ATOM    882  CB  ALA A  63      51.241  97.645  63.628  0.00  0.00           C  
ATOM    883  HB1 ALA A  63      51.139  96.704  64.210  0.00  0.00           H  
ATOM    884  HB2 ALA A  63      50.603  98.477  63.997  0.00  0.00           H  
ATOM    885  HB3 ALA A  63      50.872  97.469  62.595  0.00  0.00           H  
ATOM    886  C   ALA A  63      52.975  99.233  62.729  0.00  0.00           C  
ATOM    887  O   ALA A  63      53.477  98.933  61.647  0.00  0.00           O  
ATOM    888  N   ASP A  64      52.623 100.495  63.032  0.00  0.00           N  
ATOM    889  HN  ASP A  64      52.185 100.666  63.912  0.00  0.00           H  
ATOM    890  CA  ASP A  64      52.974 101.640  62.250  0.00  0.00           C  
ATOM    891  HA  ASP A  64      52.738 101.340  61.240  0.00  0.00           H  
ATOM    892  CB  ASP A  64      52.096 102.864  62.558  0.00  0.00           C  
ATOM    893  HB1 ASP A  64      52.402 103.334  63.517  0.00  0.00           H  
ATOM    894  HB2 ASP A  64      52.171 103.696  61.824  0.00  0.00           H  
ATOM    895  CG  ASP A  64      50.598 102.636  62.692  0.00  0.00           C  
ATOM    896  OD1 ASP A  64      49.811 103.477  63.204  0.00  0.00           O  
ATOM    897  OD2 ASP A  64      50.135 101.533  62.300  0.00  0.00           O  
ATOM    898  C   ASP A  64      54.429 101.958  62.251  0.00  0.00           C  
ATOM    899  O   ASP A  64      54.974 102.409  61.245  0.00  0.00           O  
ATOM    900  N   ALA A  65      55.133 101.718  63.371  0.00  0.00           N  
ATOM    901  HN  ALA A  65      54.607 101.225  64.060  0.00  0.00           H  
ATOM    902  CA  ALA A  65      56.541 101.910  63.539  0.00  0.00           C  
ATOM    903  HA  ALA A  65      56.768 102.914  63.209  0.00  0.00           H  
ATOM    904  CB  ALA A  65      56.968 101.695  65.001  0.00  0.00           C  
ATOM    905  HB1 ALA A  65      56.577 100.751  65.443  0.00  0.00           H  
ATOM    906  HB2 ALA A  65      58.077 101.624  65.027  0.00  0.00           H  
ATOM    907  HB3 ALA A  65      56.628 102.543  65.630  0.00  0.00           H  
ATOM    908  C   ALA A  65      57.308 100.970  62.674  0.00  0.00           C  
ATOM    909  O   ALA A  65      58.291 101.327  62.029  0.00  0.00           O  
ATOM    910  N   GLU A  66      56.833  99.714  62.729  0.00  0.00           N  
ATOM    911  HN  GLU A  66      56.126  99.419  63.366  0.00  0.00           H  
ATOM    912  CA  GLU A  66      57.355  98.720  61.841  0.00  0.00           C  
ATOM    913  HA  GLU A  66      58.418  98.749  62.031  0.00  0.00           H  
ATOM    914  CB  GLU A  66      56.685  97.361  62.106  0.00  0.00           C  
ATOM    915  HB1 GLU A  66      56.807  97.047  63.166  0.00  0.00           H  
ATOM    916  HB2 GLU A  66      55.604  97.463  61.878  0.00  0.00           H  
ATOM    917  CG  GLU A  66      57.331  96.249  61.274  0.00  0.00           C  
ATOM    918  HG1 GLU A  66      57.527  96.575  60.230  0.00  0.00           H  
ATOM    919  HG2 GLU A  66      58.298  95.904  61.700  0.00  0.00           H  
ATOM    920  CD  GLU A  66      56.447  95.043  61.002  0.00  0.00           C  
ATOM    921  OE1 GLU A  66      56.557  94.039  61.757  0.00  0.00           O  
ATOM    922  OE2 GLU A  66      55.599  95.121  60.073  0.00  0.00           O  
ATOM    923  C   GLU A  66      57.101  99.045  60.410  0.00  0.00           C  
ATOM    924  O   GLU A  66      57.969  98.926  59.549  0.00  0.00           O  
ATOM    925  N   ARG A  67      55.906  99.582  60.099  0.00  0.00           N  
ATOM    926  HN  ARG A  67      55.232  99.611  60.830  0.00  0.00           H  
ATOM    927  CA  ARG A  67      55.482  99.979  58.792  0.00  0.00           C  
ATOM    928  HA  ARG A  67      55.730  99.165  58.128  0.00  0.00           H  
ATOM    929  CB  ARG A  67      53.982 100.317  58.748  0.00  0.00           C  
ATOM    930  HB1 ARG A  67      53.395  99.513  59.243  0.00  0.00           H  
ATOM    931  HB2 ARG A  67      53.834 101.245  59.341  0.00  0.00           H  
ATOM    932  CG  ARG A  67      53.351 100.157  57.364  0.00  0.00           C  
ATOM    933  HG1 ARG A  67      54.039 100.781  56.755  0.00  0.00           H  
ATOM    934  HG2 ARG A  67      53.470  99.112  57.003  0.00  0.00           H  
ATOM    935  CD  ARG A  67      51.913 100.661  57.205  0.00  0.00           C  
ATOM    936  HD1 ARG A  67      51.900 101.721  57.533  0.00  0.00           H  
ATOM    937  HD2 ARG A  67      51.543 100.591  56.161  0.00  0.00           H  
ATOM    938  NE  ARG A  67      51.077  99.929  58.198  0.00  0.00           N  
ATOM    939  HE  ARG A  67      51.142  98.934  58.138  0.00  0.00           H  
ATOM    940  CZ  ARG A  67      50.479 100.407  59.327  0.00  0.00           C  
ATOM    941  NH1 ARG A  67      50.075  99.539  60.302  0.00  0.00           N  
ATOM    942 1HH1 ARG A  67      50.265  98.578  60.106  0.00  0.00           H  
ATOM    943 2HH1 ARG A  67      49.884  99.922  61.205  0.00  0.00           H  
ATOM    944  NH2 ARG A  67      50.297 101.734  59.591  0.00  0.00           N  
ATOM    945 1HH2 ARG A  67      50.783 102.363  58.984  0.00  0.00           H  
ATOM    946 2HH2 ARG A  67      49.879 101.847  60.492  0.00  0.00           H  
ATOM    947  C   ARG A  67      56.343 101.069  58.257  0.00  0.00           C  
ATOM    948  O   ARG A  67      56.847 100.998  57.138  0.00  0.00           O  
ATOM    949  N   ALA A  68      56.756 102.009  59.127  0.00  0.00           N  
ATOM    950  HN  ALA A  68      56.355 101.954  60.040  0.00  0.00           H  
ATOM    951  CA  ALA A  68      57.781 102.966  58.849  0.00  0.00           C  
ATOM    952  HA  ALA A  68      57.590 103.441  57.899  0.00  0.00           H  
ATOM    953  CB  ALA A  68      57.794 104.143  59.839  0.00  0.00           C  
ATOM    954  HB1 ALA A  68      56.729 104.436  59.963  0.00  0.00           H  
ATOM    955  HB2 ALA A  68      58.129 103.777  60.835  0.00  0.00           H  
ATOM    956  HB3 ALA A  68      58.352 105.014  59.435  0.00  0.00           H  
ATOM    957  C   ALA A  68      59.160 102.466  58.583  0.00  0.00           C  
ATOM    958  O   ALA A  68      59.778 102.859  57.596  0.00  0.00           O  
ATOM    959  N   LEU A  69      59.626 101.481  59.372  0.00  0.00           N  
ATOM    960  HN  LEU A  69      59.053 101.220  60.146  0.00  0.00           H  
ATOM    961  CA  LEU A  69      60.889 100.818  59.279  0.00  0.00           C  
ATOM    962  HA  LEU A  69      61.687 101.541  59.229  0.00  0.00           H  
ATOM    963  CB  LEU A  69      61.050  99.858  60.470  0.00  0.00           C  
ATOM    964  HB1 LEU A  69      60.906 100.395  61.431  0.00  0.00           H  
ATOM    965  HB2 LEU A  69      60.235  99.109  60.371  0.00  0.00           H  
ATOM    966  CG  LEU A  69      62.296  98.959  60.525  0.00  0.00           C  
ATOM    967  HG  LEU A  69      62.168  98.279  59.656  0.00  0.00           H  
ATOM    968  CD1 LEU A  69      63.564  99.818  60.384  0.00  0.00           C  
ATOM    969 1HD1 LEU A  69      63.563 100.598  61.176  0.00  0.00           H  
ATOM    970 2HD1 LEU A  69      64.403  99.095  60.296  0.00  0.00           H  
ATOM    971 3HD1 LEU A  69      63.534 100.351  59.410  0.00  0.00           H  
ATOM    972  CD2 LEU A  69      62.238  98.112  61.806  0.00  0.00           C  
ATOM    973 1HD2 LEU A  69      62.973  97.292  61.669  0.00  0.00           H  
ATOM    974 2HD2 LEU A  69      62.251  98.704  62.747  0.00  0.00           H  
ATOM    975 3HD2 LEU A  69      61.231  97.649  61.884  0.00  0.00           H  
ATOM    976  C   LEU A  69      61.002 100.072  57.993  0.00  0.00           C  
ATOM    977  O   LEU A  69      62.061 100.056  57.370  0.00  0.00           O  
ATOM    978  N   ASP A  70      59.937  99.431  57.479  0.00  0.00           N  
ATOM    979  HN  ASP A  70      59.083  99.601  57.963  0.00  0.00           H  
ATOM    980  CA  ASP A  70      59.961  98.537  56.361  0.00  0.00           C  
ATOM    981  HA  ASP A  70      60.896  97.999  56.356  0.00  0.00           H  
ATOM    982  CB  ASP A  70      58.741  97.612  56.502  0.00  0.00           C  
ATOM    983  HB1 ASP A  70      58.792  97.064  57.468  0.00  0.00           H  
ATOM    984  HB2 ASP A  70      57.785  98.177  56.463  0.00  0.00           H  
ATOM    985  CG  ASP A  70      58.673  96.438  55.535  0.00  0.00           C  
ATOM    986  OD1 ASP A  70      57.619  96.217  54.882  0.00  0.00           O  
ATOM    987  OD2 ASP A  70      59.737  95.785  55.357  0.00  0.00           O  
ATOM    988  C   ASP A  70      59.890  99.243  55.049  0.00  0.00           C  
ATOM    989  O   ASP A  70      60.645  98.976  54.116  0.00  0.00           O  
ATOM    990  N   THR A  71      58.975 100.221  54.938  0.00  0.00           N  
ATOM    991  HN  THR A  71      58.493 100.443  55.782  0.00  0.00           H  
ATOM    992  CA  THR A  71      58.741 100.964  53.739  0.00  0.00           C  
ATOM    993  HA  THR A  71      58.798 100.384  52.827  0.00  0.00           H  
ATOM    994  CB  THR A  71      57.434 101.699  53.687  0.00  0.00           C  
ATOM    995  HB  THR A  71      57.345 102.378  52.812  0.00  0.00           H  
ATOM    996  OG1 THR A  71      57.036 102.412  54.847  0.00  0.00           O  
ATOM    997  HG1 THR A  71      56.962 101.775  55.562  0.00  0.00           H  
ATOM    998  CG2 THR A  71      56.322 100.638  53.645  0.00  0.00           C  
ATOM    999 1HG2 THR A  71      55.338 101.032  53.312  0.00  0.00           H  
ATOM   1000 2HG2 THR A  71      56.518  99.800  52.943  0.00  0.00           H  
ATOM   1001 3HG2 THR A  71      55.999 100.259  54.638  0.00  0.00           H  
ATOM   1002  C   THR A  71      59.790 101.998  53.520  0.00  0.00           C  
ATOM   1003  O   THR A  71      60.159 102.176  52.362  0.00  0.00           O  
ATOM   1004  N   MET A  72      60.174 102.804  54.529  0.00  0.00           N  
ATOM   1005  HN  MET A  72      59.874 102.653  55.468  0.00  0.00           H  
ATOM   1006  CA  MET A  72      60.914 103.992  54.240  0.00  0.00           C  
ATOM   1007  HA  MET A  72      60.941 104.253  53.192  0.00  0.00           H  
ATOM   1008  CB  MET A  72      60.322 105.187  55.003  0.00  0.00           C  
ATOM   1009  HB1 MET A  72      60.199 105.002  56.090  0.00  0.00           H  
ATOM   1010  HB2 MET A  72      60.923 106.085  54.743  0.00  0.00           H  
ATOM   1011  CG  MET A  72      58.919 105.451  54.452  0.00  0.00           C  
ATOM   1012  HG1 MET A  72      58.910 105.472  53.340  0.00  0.00           H  
ATOM   1013  HG2 MET A  72      58.297 104.571  54.714  0.00  0.00           H  
ATOM   1014  SD  MET A  72      58.219 107.060  54.934  0.00  0.00           S  
ATOM   1015  CE  MET A  72      56.586 106.417  54.463  0.00  0.00           C  
ATOM   1016  HE1 MET A  72      56.507 106.068  53.411  0.00  0.00           H  
ATOM   1017  HE2 MET A  72      56.420 105.469  55.019  0.00  0.00           H  
ATOM   1018  HE3 MET A  72      55.697 107.065  54.615  0.00  0.00           H  
ATOM   1019  C   MET A  72      62.349 103.923  54.638  0.00  0.00           C  
ATOM   1020  O   MET A  72      63.012 104.916  54.347  0.00  0.00           O  
ATOM   1021  N   ASN A  73      62.975 102.931  55.297  0.00  0.00           N  
ATOM   1022  HN  ASN A  73      62.431 102.134  55.541  0.00  0.00           H  
ATOM   1023  CA  ASN A  73      64.361 102.907  55.654  0.00  0.00           C  
ATOM   1024  HA  ASN A  73      64.587 103.878  56.067  0.00  0.00           H  
ATOM   1025  CB  ASN A  73      64.571 101.706  56.590  0.00  0.00           C  
ATOM   1026  HB1 ASN A  73      63.811 101.787  57.399  0.00  0.00           H  
ATOM   1027  HB2 ASN A  73      64.401 100.780  56.000  0.00  0.00           H  
ATOM   1028  CG  ASN A  73      65.963 101.588  57.194  0.00  0.00           C  
ATOM   1029  OD1 ASN A  73      66.723 102.554  57.251  0.00  0.00           O  
ATOM   1030  ND2 ASN A  73      66.137 100.420  57.870  0.00  0.00           N  
ATOM   1031 1HD2 ASN A  73      65.478  99.674  57.797  0.00  0.00           H  
ATOM   1032 2HD2 ASN A  73      66.827 100.397  58.595  0.00  0.00           H  
ATOM   1033  C   ASN A  73      65.256 102.869  54.463  0.00  0.00           C  
ATOM   1034  O   ASN A  73      64.818 102.417  53.405  0.00  0.00           O  
ATOM   1035  N   PHE A  74      66.474 103.427  54.565  0.00  0.00           N  
ATOM   1036  HN  PHE A  74      66.621 103.887  55.438  0.00  0.00           H  
ATOM   1037  CA  PHE A  74      67.478 103.568  53.556  0.00  0.00           C  
ATOM   1038  HA  PHE A  74      68.355 103.921  54.084  0.00  0.00           H  
ATOM   1039  CB  PHE A  74      67.990 102.265  52.923  0.00  0.00           C  
ATOM   1040  HB1 PHE A  74      67.224 101.871  52.220  0.00  0.00           H  
ATOM   1041  HB2 PHE A  74      68.883 102.443  52.285  0.00  0.00           H  
ATOM   1042  CG  PHE A  74      68.233 101.152  53.883  0.00  0.00           C  
ATOM   1043  CD1 PHE A  74      67.403 100.062  53.994  0.00  0.00           C  
ATOM   1044  HD1 PHE A  74      66.490  99.948  53.428  0.00  0.00           H  
ATOM   1045  CE1 PHE A  74      67.674  99.123  54.961  0.00  0.00           C  
ATOM   1046  HE1 PHE A  74      67.077  98.222  54.947  0.00  0.00           H  
ATOM   1047  CZ  PHE A  74      68.787  99.222  55.762  0.00  0.00           C  
ATOM   1048  HZ  PHE A  74      68.862  98.482  56.546  0.00  0.00           H  
ATOM   1049  CD2 PHE A  74      69.283 101.269  54.763  0.00  0.00           C  
ATOM   1050  HD2 PHE A  74      69.826 102.201  54.761  0.00  0.00           H  
ATOM   1051  CE2 PHE A  74      69.539 100.373  55.777  0.00  0.00           C  
ATOM   1052  HE2 PHE A  74      70.257 100.493  56.574  0.00  0.00           H  
ATOM   1053  C   PHE A  74      67.191 104.523  52.450  0.00  0.00           C  
ATOM   1054  O   PHE A  74      68.083 104.981  51.735  0.00  0.00           O  
ATOM   1055  N   ASP A  75      65.918 104.906  52.247  0.00  0.00           N  
ATOM   1056  HN  ASP A  75      65.175 104.535  52.800  0.00  0.00           H  
ATOM   1057  CA  ASP A  75      65.398 105.878  51.336  0.00  0.00           C  
ATOM   1058  HA  ASP A  75      65.695 105.640  50.324  0.00  0.00           H  
ATOM   1059  CB  ASP A  75      63.865 105.826  51.441  0.00  0.00           C  
ATOM   1060  HB1 ASP A  75      63.610 104.747  51.367  0.00  0.00           H  
ATOM   1061  HB2 ASP A  75      63.432 106.084  52.431  0.00  0.00           H  
ATOM   1062  CG  ASP A  75      63.169 106.609  50.337  0.00  0.00           C  
ATOM   1063  OD1 ASP A  75      63.696 106.585  49.191  0.00  0.00           O  
ATOM   1064  OD2 ASP A  75      62.077 107.212  50.515  0.00  0.00           O  
ATOM   1065  C   ASP A  75      65.878 107.256  51.639  0.00  0.00           C  
ATOM   1066  O   ASP A  75      66.291 107.517  52.768  0.00  0.00           O  
ATOM   1067  N   VAL A  76      65.769 108.151  50.642  0.00  0.00           N  
ATOM   1068  HN  VAL A  76      65.371 107.849  49.781  0.00  0.00           H  
ATOM   1069  CA  VAL A  76      66.220 109.508  50.686  0.00  0.00           C  
ATOM   1070  HA  VAL A  76      67.098 109.533  51.314  0.00  0.00           H  
ATOM   1071  CB  VAL A  76      66.592 109.951  49.301  0.00  0.00           C  
ATOM   1072  HB  VAL A  76      67.128 110.923  49.248  0.00  0.00           H  
ATOM   1073  CG1 VAL A  76      67.674 108.968  48.823  0.00  0.00           C  
ATOM   1074 1HG1 VAL A  76      68.011 109.182  47.786  0.00  0.00           H  
ATOM   1075 2HG1 VAL A  76      68.518 109.068  49.540  0.00  0.00           H  
ATOM   1076 3HG1 VAL A  76      67.233 107.949  48.851  0.00  0.00           H  
ATOM   1077  CG2 VAL A  76      65.403 109.889  48.327  0.00  0.00           C  
ATOM   1078 1HG2 VAL A  76      64.942 108.880  48.280  0.00  0.00           H  
ATOM   1079 2HG2 VAL A  76      64.596 110.537  48.732  0.00  0.00           H  
ATOM   1080 3HG2 VAL A  76      65.662 110.209  47.294  0.00  0.00           H  
ATOM   1081  C   VAL A  76      65.417 110.507  51.446  0.00  0.00           C  
ATOM   1082  O   VAL A  76      64.194 110.586  51.335  0.00  0.00           O  
ATOM   1083  N   ILE A  77      65.962 111.365  52.327  0.00  0.00           N  
ATOM   1084  HN  ILE A  77      66.916 111.332  52.620  0.00  0.00           H  
ATOM   1085  CA  ILE A  77      65.393 112.586  52.804  0.00  0.00           C  
ATOM   1086  HA  ILE A  77      64.492 112.799  52.249  0.00  0.00           H  
ATOM   1087  CB  ILE A  77      65.151 112.541  54.284  0.00  0.00           C  
ATOM   1088  HB  ILE A  77      66.100 112.382  54.839  0.00  0.00           H  
ATOM   1089  CG2 ILE A  77      64.620 113.947  54.616  0.00  0.00           C  
ATOM   1090 1HG2 ILE A  77      64.157 114.039  55.623  0.00  0.00           H  
ATOM   1091 2HG2 ILE A  77      65.323 114.805  54.647  0.00  0.00           H  
ATOM   1092 3HG2 ILE A  77      63.821 114.222  53.891  0.00  0.00           H  
ATOM   1093  CG1 ILE A  77      64.180 111.417  54.681  0.00  0.00           C  
ATOM   1094 1HG1 ILE A  77      63.278 111.609  54.062  0.00  0.00           H  
ATOM   1095 2HG1 ILE A  77      64.628 110.435  54.416  0.00  0.00           H  
ATOM   1096  CD  ILE A  77      63.875 111.388  56.178  0.00  0.00           C  
ATOM   1097  HD1 ILE A  77      63.170 112.218  56.401  0.00  0.00           H  
ATOM   1098  HD2 ILE A  77      63.409 110.443  56.530  0.00  0.00           H  
ATOM   1099  HD3 ILE A  77      64.732 111.545  56.867  0.00  0.00           H  
ATOM   1100  C   ILE A  77      66.397 113.659  52.550  0.00  0.00           C  
ATOM   1101  O   ILE A  77      67.523 113.641  53.045  0.00  0.00           O  
ATOM   1102  N   LYS A  78      66.006 114.697  51.790  0.00  0.00           N  
ATOM   1103  HN  LYS A  78      65.064 114.704  51.463  0.00  0.00           H  
ATOM   1104  CA  LYS A  78      66.772 115.826  51.360  0.00  0.00           C  
ATOM   1105  HA  LYS A  78      66.153 116.414  50.699  0.00  0.00           H  
ATOM   1106  CB  LYS A  78      67.135 116.721  52.557  0.00  0.00           C  
ATOM   1107  HB1 LYS A  78      66.280 116.657  53.265  0.00  0.00           H  
ATOM   1108  HB2 LYS A  78      68.040 116.260  53.006  0.00  0.00           H  
ATOM   1109  CG  LYS A  78      67.343 118.215  52.305  0.00  0.00           C  
ATOM   1110  HG1 LYS A  78      68.102 118.343  51.506  0.00  0.00           H  
ATOM   1111  HG2 LYS A  78      66.383 118.610  51.907  0.00  0.00           H  
ATOM   1112  CD  LYS A  78      67.631 119.033  53.566  0.00  0.00           C  
ATOM   1113  HD1 LYS A  78      66.688 119.537  53.868  0.00  0.00           H  
ATOM   1114  HD2 LYS A  78      67.880 118.336  54.394  0.00  0.00           H  
ATOM   1115  CE  LYS A  78      68.715 120.110  53.481  0.00  0.00           C  
ATOM   1116  HE1 LYS A  78      68.765 120.589  54.484  0.00  0.00           H  
ATOM   1117  HE2 LYS A  78      69.691 119.660  53.199  0.00  0.00           H  
ATOM   1118  NZ  LYS A  78      68.306 121.220  52.592  0.00  0.00           N1+
ATOM   1119  HZ1 LYS A  78      67.809 121.936  53.159  0.00  0.00           H  
ATOM   1120  HZ2 LYS A  78      69.171 121.741  52.345  0.00  0.00           H  
ATOM   1121  HZ3 LYS A  78      67.653 120.971  51.822  0.00  0.00           H  
ATOM   1122  C   LYS A  78      67.899 115.475  50.451  0.00  0.00           C  
ATOM   1123  O   LYS A  78      68.954 116.110  50.419  0.00  0.00           O  
ATOM   1124  N   GLY A  79      67.754 114.325  49.767  0.00  0.00           N  
ATOM   1125  HN  GLY A  79      66.900 113.810  49.793  0.00  0.00           H  
ATOM   1126  CA  GLY A  79      68.688 113.760  48.844  0.00  0.00           C  
ATOM   1127  HA1 GLY A  79      68.109 113.257  48.084  0.00  0.00           H  
ATOM   1128  HA2 GLY A  79      69.347 114.542  48.500  0.00  0.00           H  
ATOM   1129  C   GLY A  79      69.692 112.815  49.409  0.00  0.00           C  
ATOM   1130  O   GLY A  79      70.548 112.219  48.755  0.00  0.00           O  
ATOM   1131  N   LYS A  80      69.589 112.515  50.716  0.00  0.00           N  
ATOM   1132  HN  LYS A  80      68.888 112.969  51.263  0.00  0.00           H  
ATOM   1133  CA  LYS A  80      70.563 111.865  51.536  0.00  0.00           C  
ATOM   1134  HA  LYS A  80      71.436 111.537  50.991  0.00  0.00           H  
ATOM   1135  CB  LYS A  80      71.126 112.816  52.605  0.00  0.00           C  
ATOM   1136  HB1 LYS A  80      70.240 113.206  53.147  0.00  0.00           H  
ATOM   1137  HB2 LYS A  80      71.717 112.167  53.285  0.00  0.00           H  
ATOM   1138  CG  LYS A  80      71.939 113.912  51.913  0.00  0.00           C  
ATOM   1139  HG1 LYS A  80      72.470 113.264  51.185  0.00  0.00           H  
ATOM   1140  HG2 LYS A  80      71.330 114.545  51.232  0.00  0.00           H  
ATOM   1141  CD  LYS A  80      72.918 114.611  52.859  0.00  0.00           C  
ATOM   1142  HD1 LYS A  80      72.396 115.505  53.264  0.00  0.00           H  
ATOM   1143  HD2 LYS A  80      73.008 114.018  53.792  0.00  0.00           H  
ATOM   1144  CE  LYS A  80      74.353 114.671  52.331  0.00  0.00           C  
ATOM   1145  HE1 LYS A  80      75.013 115.215  53.041  0.00  0.00           H  
ATOM   1146  HE2 LYS A  80      74.929 113.722  52.389  0.00  0.00           H  
ATOM   1147  NZ  LYS A  80      74.453 115.332  51.011  0.00  0.00           N1+
ATOM   1148  HZ1 LYS A  80      74.264 116.340  51.189  0.00  0.00           H  
ATOM   1149  HZ2 LYS A  80      75.401 115.177  50.613  0.00  0.00           H  
ATOM   1150  HZ3 LYS A  80      73.725 114.994  50.349  0.00  0.00           H  
ATOM   1151  C   LYS A  80      69.849 110.708  52.141  0.00  0.00           C  
ATOM   1152  O   LYS A  80      68.892 110.892  52.893  0.00  0.00           O  
ATOM   1153  N   PRO A  81      70.242 109.475  52.004  0.00  0.00           N  
ATOM   1154  CD  PRO A  81      71.072 109.047  50.888  0.00  0.00           C  
ATOM   1155  HD1 PRO A  81      72.104 109.370  51.140  0.00  0.00           H  
ATOM   1156  HD2 PRO A  81      71.012 109.648  49.955  0.00  0.00           H  
ATOM   1157  CA  PRO A  81      69.618 108.322  52.588  0.00  0.00           C  
ATOM   1158  HA  PRO A  81      68.585 108.294  52.275  0.00  0.00           H  
ATOM   1159  CB  PRO A  81      70.538 107.184  52.148  0.00  0.00           C  
ATOM   1160  HB1 PRO A  81      71.513 107.199  52.677  0.00  0.00           H  
ATOM   1161  HB2 PRO A  81      70.123 106.161  52.265  0.00  0.00           H  
ATOM   1162  CG  PRO A  81      70.776 107.553  50.675  0.00  0.00           C  
ATOM   1163  HG1 PRO A  81      71.732 107.135  50.294  0.00  0.00           H  
ATOM   1164  HG2 PRO A  81      69.958 107.335  49.956  0.00  0.00           H  
ATOM   1165  C   PRO A  81      69.478 108.301  54.070  0.00  0.00           C  
ATOM   1166  O   PRO A  81      70.395 108.744  54.759  0.00  0.00           O  
ATOM   1167  N   VAL A  82      68.328 107.866  54.617  0.00  0.00           N  
ATOM   1168  HN  VAL A  82      67.603 107.456  54.069  0.00  0.00           H  
ATOM   1169  CA  VAL A  82      67.975 108.026  55.993  0.00  0.00           C  
ATOM   1170  HA  VAL A  82      68.691 108.576  56.586  0.00  0.00           H  
ATOM   1171  CB  VAL A  82      66.589 108.555  56.211  0.00  0.00           C  
ATOM   1172  HB  VAL A  82      66.499 109.386  55.482  0.00  0.00           H  
ATOM   1173  CG1 VAL A  82      65.453 107.539  56.015  0.00  0.00           C  
ATOM   1174 1HG1 VAL A  82      64.459 108.013  56.169  0.00  0.00           H  
ATOM   1175 2HG1 VAL A  82      65.414 106.912  55.099  0.00  0.00           H  
ATOM   1176 3HG1 VAL A  82      65.509 106.773  56.818  0.00  0.00           H  
ATOM   1177  CG2 VAL A  82      66.425 109.173  57.611  0.00  0.00           C  
ATOM   1178 1HG2 VAL A  82      65.396 109.582  57.710  0.00  0.00           H  
ATOM   1179 2HG2 VAL A  82      66.582 108.466  58.451  0.00  0.00           H  
ATOM   1180 3HG2 VAL A  82      67.149 110.008  57.728  0.00  0.00           H  
ATOM   1181  C   VAL A  82      68.129 106.674  56.603  0.00  0.00           C  
ATOM   1182  O   VAL A  82      68.014 105.685  55.882  0.00  0.00           O  
ATOM   1183  N   ARG A  83      68.182 106.501  57.936  0.00  0.00           N  
ATOM   1184  HN  ARG A  83      68.211 107.275  58.563  0.00  0.00           H  
ATOM   1185  CA  ARG A  83      68.356 105.216  58.538  0.00  0.00           C  
ATOM   1186  HA  ARG A  83      68.103 104.462  57.806  0.00  0.00           H  
ATOM   1187  CB  ARG A  83      69.847 105.048  58.881  0.00  0.00           C  
ATOM   1188  HB1 ARG A  83      70.403 105.481  58.022  0.00  0.00           H  
ATOM   1189  HB2 ARG A  83      69.963 105.684  59.784  0.00  0.00           H  
ATOM   1190  CG  ARG A  83      70.255 103.591  59.097  0.00  0.00           C  
ATOM   1191  HG1 ARG A  83      70.066 103.343  60.163  0.00  0.00           H  
ATOM   1192  HG2 ARG A  83      69.774 102.911  58.360  0.00  0.00           H  
ATOM   1193  CD  ARG A  83      71.740 103.407  58.782  0.00  0.00           C  
ATOM   1194  HD1 ARG A  83      72.046 102.369  59.037  0.00  0.00           H  
ATOM   1195  HD2 ARG A  83      71.850 103.617  57.696  0.00  0.00           H  
ATOM   1196  NE  ARG A  83      72.563 104.342  59.597  0.00  0.00           N  
ATOM   1197  HE  ARG A  83      72.638 105.244  59.168  0.00  0.00           H  
ATOM   1198  CZ  ARG A  83      72.936 104.238  60.906  0.00  0.00           C  
ATOM   1199  NH1 ARG A  83      73.372 105.319  61.616  0.00  0.00           N  
ATOM   1200 1HH1 ARG A  83      73.263 106.199  61.153  0.00  0.00           H  
ATOM   1201 2HH1 ARG A  83      73.544 105.198  62.594  0.00  0.00           H  
ATOM   1202  NH2 ARG A  83      72.808 103.062  61.588  0.00  0.00           N  
ATOM   1203 1HH2 ARG A  83      72.191 102.419  61.134  0.00  0.00           H  
ATOM   1204 2HH2 ARG A  83      72.805 103.104  62.587  0.00  0.00           H  
ATOM   1205  C   ARG A  83      67.479 105.101  59.738  0.00  0.00           C  
ATOM   1206  O   ARG A  83      67.615 105.772  60.758  0.00  0.00           O  
ATOM   1207  N   ILE A  84      66.539 104.140  59.713  0.00  0.00           N  
ATOM   1208  HN  ILE A  84      66.498 103.604  58.874  0.00  0.00           H  
ATOM   1209  CA  ILE A  84      65.477 103.776  60.602  0.00  0.00           C  
ATOM   1210  HA  ILE A  84      65.427 104.488  61.413  0.00  0.00           H  
ATOM   1211  CB  ILE A  84      64.113 103.721  59.981  0.00  0.00           C  
ATOM   1212  HB  ILE A  84      63.826 102.712  59.612  0.00  0.00           H  
ATOM   1213  CG2 ILE A  84      63.068 103.945  61.089  0.00  0.00           C  
ATOM   1214 1HG2 ILE A  84      63.285 104.875  61.655  0.00  0.00           H  
ATOM   1215 2HG2 ILE A  84      62.050 104.111  60.675  0.00  0.00           H  
ATOM   1216 3HG2 ILE A  84      63.065 103.116  61.828  0.00  0.00           H  
ATOM   1217  CG1 ILE A  84      64.082 104.784  58.870  0.00  0.00           C  
ATOM   1218 1HG1 ILE A  84      64.448 105.731  59.324  0.00  0.00           H  
ATOM   1219 2HG1 ILE A  84      64.834 104.624  58.071  0.00  0.00           H  
ATOM   1220  CD  ILE A  84      62.703 104.792  58.211  0.00  0.00           C  
ATOM   1221  HD1 ILE A  84      62.810 105.341  57.251  0.00  0.00           H  
ATOM   1222  HD2 ILE A  84      62.378 103.734  58.113  0.00  0.00           H  
ATOM   1223  HD3 ILE A  84      61.956 105.272  58.879  0.00  0.00           H  
ATOM   1224  C   ILE A  84      65.844 102.566  61.389  0.00  0.00           C  
ATOM   1225  O   ILE A  84      66.251 101.585  60.768  0.00  0.00           O  
ATOM   1226  N   MET A  85      65.736 102.582  62.732  0.00  0.00           N  
ATOM   1227  HN  MET A  85      65.401 103.404  63.185  0.00  0.00           H  
ATOM   1228  CA  MET A  85      66.020 101.528  63.653  0.00  0.00           C  
ATOM   1229  HA  MET A  85      66.019 100.612  63.079  0.00  0.00           H  
ATOM   1230  CB  MET A  85      67.464 101.700  64.155  0.00  0.00           C  
ATOM   1231  HB1 MET A  85      68.217 101.692  63.336  0.00  0.00           H  
ATOM   1232  HB2 MET A  85      67.547 102.703  64.624  0.00  0.00           H  
ATOM   1233  CG  MET A  85      68.084 100.623  65.047  0.00  0.00           C  
ATOM   1234  HG1 MET A  85      67.436 100.478  65.937  0.00  0.00           H  
ATOM   1235  HG2 MET A  85      67.984  99.655  64.512  0.00  0.00           H  
ATOM   1236  SD  MET A  85      69.824 100.863  65.514  0.00  0.00           S  
ATOM   1237  CE  MET A  85      69.773 102.490  66.316  0.00  0.00           C  
ATOM   1238  HE1 MET A  85      70.782 102.656  66.752  0.00  0.00           H  
ATOM   1239  HE2 MET A  85      69.541 103.228  65.520  0.00  0.00           H  
ATOM   1240  HE3 MET A  85      69.017 102.537  67.130  0.00  0.00           H  
ATOM   1241  C   MET A  85      65.063 101.448  64.790  0.00  0.00           C  
ATOM   1242  O   MET A  85      64.648 102.471  65.333  0.00  0.00           O  
ATOM   1243  N   TRP A  86      64.583 100.231  65.102  0.00  0.00           N  
ATOM   1244  HN  TRP A  86      65.033  99.394  64.803  0.00  0.00           H  
ATOM   1245  CA  TRP A  86      63.599 100.059  66.127  0.00  0.00           C  
ATOM   1246  HA  TRP A  86      63.202 100.929  66.624  0.00  0.00           H  
ATOM   1247  CB  TRP A  86      62.316  99.560  65.439  0.00  0.00           C  
ATOM   1248  HB1 TRP A  86      62.158 100.180  64.532  0.00  0.00           H  
ATOM   1249  HB2 TRP A  86      62.367  98.555  64.969  0.00  0.00           H  
ATOM   1250  CG  TRP A  86      60.994  99.540  66.169  0.00  0.00           C  
ATOM   1251  CD1 TRP A  86      60.400 100.413  67.035  0.00  0.00           C  
ATOM   1252  HD1 TRP A  86      60.710 101.441  67.152  0.00  0.00           H  
ATOM   1253  NE1 TRP A  86      59.210  99.903  67.484  0.00  0.00           N  
ATOM   1254  HE1 TRP A  86      58.761 100.095  68.329  0.00  0.00           H  
ATOM   1255  CE2 TRP A  86      58.925  98.755  66.784  0.00  0.00           C  
ATOM   1256  CD2 TRP A  86      60.028  98.493  65.962  0.00  0.00           C  
ATOM   1257  CE3 TRP A  86      59.982  97.434  65.096  0.00  0.00           C  
ATOM   1258  HE3 TRP A  86      60.657  97.181  64.291  0.00  0.00           H  
ATOM   1259  CZ3 TRP A  86      58.870  96.627  65.131  0.00  0.00           C  
ATOM   1260  HZ3 TRP A  86      58.689  95.866  64.385  0.00  0.00           H  
ATOM   1261  CZ2 TRP A  86      57.887  97.869  66.897  0.00  0.00           C  
ATOM   1262  HZ2 TRP A  86      57.077  97.977  67.601  0.00  0.00           H  
ATOM   1263  CH2 TRP A  86      57.836  96.816  66.016  0.00  0.00           C  
ATOM   1264  HH2 TRP A  86      56.960  96.193  65.906  0.00  0.00           H  
ATOM   1265  C   TRP A  86      64.047  99.123  67.196  0.00  0.00           C  
ATOM   1266  O   TRP A  86      63.457  98.086  67.501  0.00  0.00           O  
ATOM   1267  N   SER A  87      65.192  99.482  67.804  0.00  0.00           N  
ATOM   1268  HN  SER A  87      65.655 100.291  67.449  0.00  0.00           H  
ATOM   1269  CA  SER A  87      65.827  98.820  68.901  0.00  0.00           C  
ATOM   1270  HA  SER A  87      65.948  97.781  68.634  0.00  0.00           H  
ATOM   1271  CB  SER A  87      67.264  99.282  69.193  0.00  0.00           C  
ATOM   1272  HB1 SER A  87      67.882  99.482  68.293  0.00  0.00           H  
ATOM   1273  HB2 SER A  87      67.151 100.231  69.757  0.00  0.00           H  
ATOM   1274  OG  SER A  87      67.952  98.334  69.995  0.00  0.00           O  
ATOM   1275  HG1 SER A  87      68.850  98.605  69.787  0.00  0.00           H  
ATOM   1276  C   SER A  87      65.050  99.022  70.156  0.00  0.00           C  
ATOM   1277  O   SER A  87      64.404 100.018  70.482  0.00  0.00           O  
ATOM   1278  N   GLN A  88      65.102  98.025  71.055  0.00  0.00           N  
ATOM   1279  HN  GLN A  88      65.605  97.196  70.817  0.00  0.00           H  
ATOM   1280  CA  GLN A  88      64.634  98.095  72.404  0.00  0.00           C  
ATOM   1281  HA  GLN A  88      64.168  99.056  72.574  0.00  0.00           H  
ATOM   1282  CB  GLN A  88      63.552  97.016  72.587  0.00  0.00           C  
ATOM   1283  HB1 GLN A  88      63.188  97.064  73.634  0.00  0.00           H  
ATOM   1284  HB2 GLN A  88      62.721  97.337  71.924  0.00  0.00           H  
ATOM   1285  CG  GLN A  88      63.869  95.543  72.323  0.00  0.00           C  
ATOM   1286  HG1 GLN A  88      64.290  95.400  71.303  0.00  0.00           H  
ATOM   1287  HG2 GLN A  88      64.652  95.285  73.068  0.00  0.00           H  
ATOM   1288  CD  GLN A  88      62.712  94.574  72.517  0.00  0.00           C  
ATOM   1289  OE1 GLN A  88      62.675  93.873  73.528  0.00  0.00           O  
ATOM   1290  NE2 GLN A  88      61.858  94.408  71.473  0.00  0.00           N  
ATOM   1291 1HE2 GLN A  88      61.952  95.021  70.687  0.00  0.00           H  
ATOM   1292 2HE2 GLN A  88      61.457  93.495  71.394  0.00  0.00           H  
ATOM   1293  C   GLN A  88      65.728  98.007  73.410  0.00  0.00           C  
ATOM   1294  O   GLN A  88      65.438  97.851  74.595  0.00  0.00           O  
ATOM   1295  N   ARG A  89      67.012  97.981  73.013  0.00  0.00           N  
ATOM   1296  HN  ARG A  89      67.134  98.259  72.063  0.00  0.00           H  
ATOM   1297  CA  ARG A  89      68.149  97.710  73.838  0.00  0.00           C  
ATOM   1298  HA  ARG A  89      67.856  97.731  74.878  0.00  0.00           H  
ATOM   1299  CB  ARG A  89      68.731  96.351  73.419  0.00  0.00           C  
ATOM   1300  HB1 ARG A  89      68.993  96.159  72.357  0.00  0.00           H  
ATOM   1301  HB2 ARG A  89      69.653  96.237  74.028  0.00  0.00           H  
ATOM   1302  CG  ARG A  89      67.872  95.246  74.039  0.00  0.00           C  
ATOM   1303  HG1 ARG A  89      67.519  95.729  74.975  0.00  0.00           H  
ATOM   1304  HG2 ARG A  89      67.010  95.191  73.341  0.00  0.00           H  
ATOM   1305  CD  ARG A  89      68.554  93.877  74.106  0.00  0.00           C  
ATOM   1306  HD1 ARG A  89      68.617  93.372  73.118  0.00  0.00           H  
ATOM   1307  HD2 ARG A  89      69.570  93.966  74.547  0.00  0.00           H  
ATOM   1308  NE  ARG A  89      67.777  93.125  75.130  0.00  0.00           N  
ATOM   1309  HE  ARG A  89      66.882  93.504  75.364  0.00  0.00           H  
ATOM   1310  CZ  ARG A  89      68.195  92.130  75.968  0.00  0.00           C  
ATOM   1311  NH1 ARG A  89      67.332  91.575  76.868  0.00  0.00           N  
ATOM   1312 1HH1 ARG A  89      66.476  92.087  76.933  0.00  0.00           H  
ATOM   1313 2HH1 ARG A  89      67.643  90.956  77.589  0.00  0.00           H  
ATOM   1314  NH2 ARG A  89      69.495  91.714  75.959  0.00  0.00           N  
ATOM   1315 1HH2 ARG A  89      70.118  91.946  75.212  0.00  0.00           H  
ATOM   1316 2HH2 ARG A  89      69.802  90.900  76.452  0.00  0.00           H  
ATOM   1317  C   ARG A  89      69.201  98.763  73.804  0.00  0.00           C  
ATOM   1318  O   ARG A  89      70.344  98.616  74.237  0.00  0.00           O  
ATOM   1319  N   ASP A  90      68.852  99.952  73.281  0.00  0.00           N  
ATOM   1320  HN  ASP A  90      67.939 100.224  72.985  0.00  0.00           H  
ATOM   1321  CA  ASP A  90      69.662 101.084  72.950  0.00  0.00           C  
ATOM   1322  HA  ASP A  90      70.428 100.694  72.297  0.00  0.00           H  
ATOM   1323  CB  ASP A  90      68.750 101.987  72.104  0.00  0.00           C  
ATOM   1324  HB1 ASP A  90      68.147 101.434  71.353  0.00  0.00           H  
ATOM   1325  HB2 ASP A  90      68.060 102.611  72.710  0.00  0.00           H  
ATOM   1326  CG  ASP A  90      69.779 102.856  71.391  0.00  0.00           C  
ATOM   1327  OD1 ASP A  90      70.116 103.933  71.949  0.00  0.00           O  
ATOM   1328  OD2 ASP A  90      70.308 102.472  70.314  0.00  0.00           O  
ATOM   1329  C   ASP A  90      70.461 101.658  74.069  0.00  0.00           C  
ATOM   1330  O   ASP A  90      71.628 101.935  73.792  0.00  0.00           O  
ATOM   1331  N   PRO A  91      70.078 101.772  75.307  0.00  0.00           N  
ATOM   1332  CD  PRO A  91      68.690 101.864  75.732  0.00  0.00           C  
ATOM   1333  HD1 PRO A  91      68.060 100.971  75.529  0.00  0.00           H  
ATOM   1334  HD2 PRO A  91      68.260 102.705  75.148  0.00  0.00           H  
ATOM   1335  CA  PRO A  91      70.990 102.412  76.210  0.00  0.00           C  
ATOM   1336  HA  PRO A  91      71.499 103.223  75.709  0.00  0.00           H  
ATOM   1337  CB  PRO A  91      70.119 102.905  77.363  0.00  0.00           C  
ATOM   1338  HB1 PRO A  91      70.422 102.705  78.412  0.00  0.00           H  
ATOM   1339  HB2 PRO A  91      69.963 103.998  77.238  0.00  0.00           H  
ATOM   1340  CG  PRO A  91      68.755 102.210  77.225  0.00  0.00           C  
ATOM   1341  HG1 PRO A  91      68.786 101.287  77.845  0.00  0.00           H  
ATOM   1342  HG2 PRO A  91      67.959 102.924  77.530  0.00  0.00           H  
ATOM   1343  C   PRO A  91      71.984 101.427  76.720  0.00  0.00           C  
ATOM   1344  O   PRO A  91      73.132 101.762  77.015  0.00  0.00           O  
ATOM   1345  N   SER A  92      71.643 100.131  76.840  0.00  0.00           N  
ATOM   1346  HN  SER A  92      70.681  99.873  76.852  0.00  0.00           H  
ATOM   1347  CA  SER A  92      72.502  99.069  77.260  0.00  0.00           C  
ATOM   1348  HA  SER A  92      73.153  99.350  78.076  0.00  0.00           H  
ATOM   1349  CB  SER A  92      71.819  97.718  77.539  0.00  0.00           C  
ATOM   1350  HB1 SER A  92      71.167  97.379  76.707  0.00  0.00           H  
ATOM   1351  HB2 SER A  92      72.589  96.925  77.649  0.00  0.00           H  
ATOM   1352  OG  SER A  92      71.120  97.886  78.763  0.00  0.00           O  
ATOM   1353  HG1 SER A  92      70.736  97.032  78.976  0.00  0.00           H  
ATOM   1354  C   SER A  92      73.421  98.745  76.133  0.00  0.00           C  
ATOM   1355  O   SER A  92      74.579  98.408  76.365  0.00  0.00           O  
ATOM   1356  N   LEU A  93      73.082  98.886  74.838  0.00  0.00           N  
ATOM   1357  HN  LEU A  93      72.174  99.236  74.619  0.00  0.00           H  
ATOM   1358  CA  LEU A  93      74.069  98.754  73.812  0.00  0.00           C  
ATOM   1359  HA  LEU A  93      74.596  97.813  73.862  0.00  0.00           H  
ATOM   1360  CB  LEU A  93      73.385  98.488  72.461  0.00  0.00           C  
ATOM   1361  HB1 LEU A  93      72.714  99.344  72.231  0.00  0.00           H  
ATOM   1362  HB2 LEU A  93      74.022  98.472  71.548  0.00  0.00           H  
ATOM   1363  CG  LEU A  93      72.670  97.128  72.515  0.00  0.00           C  
ATOM   1364  HG  LEU A  93      71.954  97.049  73.362  0.00  0.00           H  
ATOM   1365  CD1 LEU A  93      71.702  97.143  71.319  0.00  0.00           C  
ATOM   1366 1HD1 LEU A  93      72.261  97.546  70.448  0.00  0.00           H  
ATOM   1367 2HD1 LEU A  93      71.424  96.075  71.201  0.00  0.00           H  
ATOM   1368 3HD1 LEU A  93      70.827  97.821  71.421  0.00  0.00           H  
ATOM   1369  CD2 LEU A  93      73.629  95.927  72.487  0.00  0.00           C  
ATOM   1370 1HD2 LEU A  93      74.181  95.886  73.451  0.00  0.00           H  
ATOM   1371 2HD2 LEU A  93      72.999  95.020  72.361  0.00  0.00           H  
ATOM   1372 3HD2 LEU A  93      74.378  95.974  71.669  0.00  0.00           H  
ATOM   1373  C   LEU A  93      75.059  99.859  73.686  0.00  0.00           C  
ATOM   1374  O   LEU A  93      76.272  99.708  73.545  0.00  0.00           O  
ATOM   1375  N   ARG A  94      74.558 101.087  73.911  0.00  0.00           N  
ATOM   1376  HN  ARG A  94      73.563 101.159  73.944  0.00  0.00           H  
ATOM   1377  CA  ARG A  94      75.335 102.285  73.875  0.00  0.00           C  
ATOM   1378  HA  ARG A  94      75.848 102.284  72.924  0.00  0.00           H  
ATOM   1379  CB  ARG A  94      74.367 103.445  74.164  0.00  0.00           C  
ATOM   1380  HB1 ARG A  94      73.414 103.367  73.598  0.00  0.00           H  
ATOM   1381  HB2 ARG A  94      74.024 103.361  75.220  0.00  0.00           H  
ATOM   1382  CG  ARG A  94      74.799 104.858  73.769  0.00  0.00           C  
ATOM   1383  HG1 ARG A  94      75.781 105.028  74.260  0.00  0.00           H  
ATOM   1384  HG2 ARG A  94      74.759 104.823  72.659  0.00  0.00           H  
ATOM   1385  CD  ARG A  94      73.943 106.023  74.269  0.00  0.00           C  
ATOM   1386  HD1 ARG A  94      73.892 105.972  75.377  0.00  0.00           H  
ATOM   1387  HD2 ARG A  94      74.412 106.967  73.920  0.00  0.00           H  
ATOM   1388  NE  ARG A  94      72.609 105.632  73.732  0.00  0.00           N  
ATOM   1389  HE  ARG A  94      72.484 105.141  72.869  0.00  0.00           H  
ATOM   1390  CZ  ARG A  94      71.463 106.142  74.272  0.00  0.00           C  
ATOM   1391  NH1 ARG A  94      70.309 105.452  74.040  0.00  0.00           N  
ATOM   1392 1HH1 ARG A  94      70.327 104.739  73.338  0.00  0.00           H  
ATOM   1393 2HH1 ARG A  94      69.452 105.660  74.510  0.00  0.00           H  
ATOM   1394  NH2 ARG A  94      71.369 107.119  75.219  0.00  0.00           N  
ATOM   1395 1HH2 ARG A  94      72.199 107.331  75.736  0.00  0.00           H  
ATOM   1396 2HH2 ARG A  94      70.480 107.371  75.601  0.00  0.00           H  
ATOM   1397  C   ARG A  94      76.447 102.314  74.867  0.00  0.00           C  
ATOM   1398  O   ARG A  94      77.614 102.534  74.545  0.00  0.00           O  
ATOM   1399  N   LYS A  95      76.085 102.022  76.128  0.00  0.00           N  
ATOM   1400  HN  LYS A  95      75.115 101.947  76.348  0.00  0.00           H  
ATOM   1401  CA  LYS A  95      76.968 101.944  77.250  0.00  0.00           C  
ATOM   1402  HA  LYS A  95      77.706 102.725  77.145  0.00  0.00           H  
ATOM   1403  CB  LYS A  95      76.296 102.060  78.628  0.00  0.00           C  
ATOM   1404  HB1 LYS A  95      75.517 101.269  78.673  0.00  0.00           H  
ATOM   1405  HB2 LYS A  95      77.031 101.834  79.429  0.00  0.00           H  
ATOM   1406  CG  LYS A  95      75.636 103.427  78.826  0.00  0.00           C  
ATOM   1407  HG1 LYS A  95      76.489 104.137  78.791  0.00  0.00           H  
ATOM   1408  HG2 LYS A  95      74.978 103.599  77.946  0.00  0.00           H  
ATOM   1409  CD  LYS A  95      74.931 103.398  80.185  0.00  0.00           C  
ATOM   1410  HD1 LYS A  95      75.678 103.196  80.982  0.00  0.00           H  
ATOM   1411  HD2 LYS A  95      74.476 104.394  80.369  0.00  0.00           H  
ATOM   1412  CE  LYS A  95      73.891 102.309  80.449  0.00  0.00           C  
ATOM   1413  HE1 LYS A  95      73.056 102.466  79.732  0.00  0.00           H  
ATOM   1414  HE2 LYS A  95      74.366 101.304  80.435  0.00  0.00           H  
ATOM   1415  NZ  LYS A  95      73.284 102.529  81.780  0.00  0.00           N1+
ATOM   1416  HZ1 LYS A  95      72.816 101.646  82.068  0.00  0.00           H  
ATOM   1417  HZ2 LYS A  95      74.117 102.584  82.401  0.00  0.00           H  
ATOM   1418  HZ3 LYS A  95      72.661 103.347  81.936  0.00  0.00           H  
ATOM   1419  C   LYS A  95      77.877 100.768  77.136  0.00  0.00           C  
ATOM   1420  O   LYS A  95      79.074 100.929  77.375  0.00  0.00           O  
ATOM   1421  N   SER A  96      77.352  99.549  76.914  0.00  0.00           N  
ATOM   1422  HN  SER A  96      76.395  99.281  76.831  0.00  0.00           H  
ATOM   1423  CA  SER A  96      78.296  98.491  76.733  0.00  0.00           C  
ATOM   1424  HA  SER A  96      79.023  98.453  77.532  0.00  0.00           H  
ATOM   1425  CB  SER A  96      77.573  97.135  76.795  0.00  0.00           C  
ATOM   1426  HB1 SER A  96      78.331  96.348  76.988  0.00  0.00           H  
ATOM   1427  HB2 SER A  96      76.941  97.186  77.708  0.00  0.00           H  
ATOM   1428  OG  SER A  96      76.700  96.881  75.705  0.00  0.00           O  
ATOM   1429  HG1 SER A  96      75.876  97.315  75.937  0.00  0.00           H  
ATOM   1430  C   SER A  96      79.153  98.473  75.516  0.00  0.00           C  
ATOM   1431  O   SER A  96      80.318  98.077  75.532  0.00  0.00           O  
ATOM   1432  N   GLY A  97      78.702  98.856  74.307  0.00  0.00           N  
ATOM   1433  HN  GLY A  97      77.737  99.058  74.159  0.00  0.00           H  
ATOM   1434  CA  GLY A  97      79.522  98.902  73.136  0.00  0.00           C  
ATOM   1435  HA1 GLY A  97      78.921  99.378  72.375  0.00  0.00           H  
ATOM   1436  HA2 GLY A  97      80.516  99.274  73.329  0.00  0.00           H  
ATOM   1437  C   GLY A  97      79.727  97.586  72.467  0.00  0.00           C  
ATOM   1438  O   GLY A  97      80.496  97.508  71.511  0.00  0.00           O  
ATOM   1439  N   VAL A  98      79.074  96.493  72.902  0.00  0.00           N  
ATOM   1440  HN  VAL A  98      78.506  96.626  73.710  0.00  0.00           H  
ATOM   1441  CA  VAL A  98      79.381  95.142  72.553  0.00  0.00           C  
ATOM   1442  HA  VAL A  98      80.452  95.016  72.483  0.00  0.00           H  
ATOM   1443  CB  VAL A  98      79.035  94.236  73.699  0.00  0.00           C  
ATOM   1444  HB  VAL A  98      79.349  93.190  73.496  0.00  0.00           H  
ATOM   1445  CG1 VAL A  98      79.677  94.566  75.058  0.00  0.00           C  
ATOM   1446 1HG1 VAL A  98      80.708  94.930  74.873  0.00  0.00           H  
ATOM   1447 2HG1 VAL A  98      79.152  95.381  75.601  0.00  0.00           H  
ATOM   1448 3HG1 VAL A  98      79.753  93.673  75.712  0.00  0.00           H  
ATOM   1449  CG2 VAL A  98      77.522  94.092  73.934  0.00  0.00           C  
ATOM   1450 1HG2 VAL A  98      76.997  95.070  73.982  0.00  0.00           H  
ATOM   1451 2HG2 VAL A  98      77.034  93.333  73.285  0.00  0.00           H  
ATOM   1452 3HG2 VAL A  98      77.391  93.818  75.002  0.00  0.00           H  
ATOM   1453  C   VAL A  98      78.671  94.600  71.360  0.00  0.00           C  
ATOM   1454  O   VAL A  98      79.222  93.603  70.895  0.00  0.00           O  
ATOM   1455  N   GLY A  99      77.651  95.199  70.720  0.00  0.00           N  
ATOM   1456  HN  GLY A  99      77.245  96.010  71.135  0.00  0.00           H  
ATOM   1457  CA  GLY A  99      77.075  94.771  69.483  0.00  0.00           C  
ATOM   1458  HA1 GLY A  99      77.233  93.715  69.329  0.00  0.00           H  
ATOM   1459  HA2 GLY A  99      76.038  95.062  69.571  0.00  0.00           H  
ATOM   1460  C   GLY A  99      77.715  95.448  68.318  0.00  0.00           C  
ATOM   1461  O   GLY A  99      77.333  95.132  67.193  0.00  0.00           O  
ATOM   1462  N   ASN A 100      78.663  96.379  68.533  0.00  0.00           N  
ATOM   1463  HN  ASN A 100      78.792  96.759  69.444  0.00  0.00           H  
ATOM   1464  CA  ASN A 100      79.430  97.071  67.544  0.00  0.00           C  
ATOM   1465  HA  ASN A 100      78.789  97.381  66.731  0.00  0.00           H  
ATOM   1466  CB  ASN A 100      80.060  98.320  68.183  0.00  0.00           C  
ATOM   1467  HB1 ASN A 100      80.651  97.993  69.066  0.00  0.00           H  
ATOM   1468  HB2 ASN A 100      80.640  98.875  67.415  0.00  0.00           H  
ATOM   1469  CG  ASN A 100      78.986  99.301  68.627  0.00  0.00           C  
ATOM   1470  OD1 ASN A 100      78.249  99.091  69.591  0.00  0.00           O  
ATOM   1471  ND2 ASN A 100      78.940 100.463  67.922  0.00  0.00           N  
ATOM   1472 1HD2 ASN A 100      79.442 100.552  67.063  0.00  0.00           H  
ATOM   1473 2HD2 ASN A 100      78.258 101.108  68.266  0.00  0.00           H  
ATOM   1474  C   ASN A 100      80.493  96.229  66.929  0.00  0.00           C  
ATOM   1475  O   ASN A 100      81.410  95.681  67.539  0.00  0.00           O  
ATOM   1476  N   ILE A 101      80.540  96.215  65.583  0.00  0.00           N  
ATOM   1477  HN  ILE A 101      79.776  96.637  65.102  0.00  0.00           H  
ATOM   1478  CA  ILE A 101      81.743  95.932  64.867  0.00  0.00           C  
ATOM   1479  HA  ILE A 101      82.616  95.807  65.491  0.00  0.00           H  
ATOM   1480  CB  ILE A 101      81.668  94.703  64.009  0.00  0.00           C  
ATOM   1481  HB  ILE A 101      80.957  94.793  63.161  0.00  0.00           H  
ATOM   1482  CG2 ILE A 101      83.107  94.414  63.545  0.00  0.00           C  
ATOM   1483 1HG2 ILE A 101      83.831  94.192  64.358  0.00  0.00           H  
ATOM   1484 2HG2 ILE A 101      83.043  93.535  62.870  0.00  0.00           H  
ATOM   1485 3HG2 ILE A 101      83.538  95.107  62.791  0.00  0.00           H  
ATOM   1486  CG1 ILE A 101      81.120  93.545  64.861  0.00  0.00           C  
ATOM   1487 1HG1 ILE A 101      82.018  93.369  65.492  0.00  0.00           H  
ATOM   1488 2HG1 ILE A 101      80.280  93.876  65.509  0.00  0.00           H  
ATOM   1489  CD  ILE A 101      80.770  92.275  64.087  0.00  0.00           C  
ATOM   1490  HD1 ILE A 101      80.353  92.477  63.077  0.00  0.00           H  
ATOM   1491  HD2 ILE A 101      81.754  91.839  63.808  0.00  0.00           H  
ATOM   1492  HD3 ILE A 101      80.107  91.552  64.608  0.00  0.00           H  
ATOM   1493  C   ILE A 101      81.936  97.090  63.949  0.00  0.00           C  
ATOM   1494  O   ILE A 101      81.005  97.743  63.481  0.00  0.00           O  
ATOM   1495  N   PHE A 102      83.204  97.488  63.747  0.00  0.00           N  
ATOM   1496  HN  PHE A 102      83.953  97.163  64.322  0.00  0.00           H  
ATOM   1497  CA  PHE A 102      83.517  98.485  62.772  0.00  0.00           C  
ATOM   1498  HA  PHE A 102      82.642  98.999  62.400  0.00  0.00           H  
ATOM   1499  CB  PHE A 102      84.556  99.424  63.406  0.00  0.00           C  
ATOM   1500  HB1 PHE A 102      85.420  98.817  63.744  0.00  0.00           H  
ATOM   1501  HB2 PHE A 102      84.926 100.198  62.698  0.00  0.00           H  
ATOM   1502  CG  PHE A 102      83.996 100.110  64.606  0.00  0.00           C  
ATOM   1503  CD1 PHE A 102      84.221  99.625  65.874  0.00  0.00           C  
ATOM   1504  HD1 PHE A 102      84.744  98.707  66.097  0.00  0.00           H  
ATOM   1505  CE1 PHE A 102      83.702 100.142  67.038  0.00  0.00           C  
ATOM   1506  HE1 PHE A 102      83.928  99.709  68.002  0.00  0.00           H  
ATOM   1507  CZ  PHE A 102      83.054 101.352  66.976  0.00  0.00           C  
ATOM   1508  HZ  PHE A 102      82.544 101.755  67.837  0.00  0.00           H  
ATOM   1509  CD2 PHE A 102      83.289 101.288  64.555  0.00  0.00           C  
ATOM   1510  HD2 PHE A 102      83.152 101.822  63.627  0.00  0.00           H  
ATOM   1511  CE2 PHE A 102      82.920 101.911  65.725  0.00  0.00           C  
ATOM   1512  HE2 PHE A 102      82.505 102.906  65.687  0.00  0.00           H  
ATOM   1513  C   PHE A 102      84.205  97.903  61.585  0.00  0.00           C  
ATOM   1514  O   PHE A 102      85.143  97.121  61.737  0.00  0.00           O  
ATOM   1515  N   ILE A 103      83.822  98.300  60.358  0.00  0.00           N  
ATOM   1516  HN  ILE A 103      83.047  98.905  60.205  0.00  0.00           H  
ATOM   1517  CA  ILE A 103      84.266  97.508  59.252  0.00  0.00           C  
ATOM   1518  HA  ILE A 103      85.000  96.752  59.488  0.00  0.00           H  
ATOM   1519  CB  ILE A 103      83.112  96.821  58.585  0.00  0.00           C  
ATOM   1520  HB  ILE A 103      83.288  96.444  57.554  0.00  0.00           H  
ATOM   1521  CG2 ILE A 103      82.834  95.532  59.376  0.00  0.00           C  
ATOM   1522 1HG2 ILE A 103      82.756  95.822  60.446  0.00  0.00           H  
ATOM   1523 2HG2 ILE A 103      81.926  95.026  58.982  0.00  0.00           H  
ATOM   1524 3HG2 ILE A 103      83.662  94.802  59.254  0.00  0.00           H  
ATOM   1525  CG1 ILE A 103      81.860  97.713  58.531  0.00  0.00           C  
ATOM   1526 1HG1 ILE A 103      81.445  97.753  59.560  0.00  0.00           H  
ATOM   1527 2HG1 ILE A 103      82.105  98.738  58.181  0.00  0.00           H  
ATOM   1528  CD  ILE A 103      80.780  97.246  57.556  0.00  0.00           C  
ATOM   1529  HD1 ILE A 103      79.897  97.911  57.663  0.00  0.00           H  
ATOM   1530  HD2 ILE A 103      81.125  97.274  56.502  0.00  0.00           H  
ATOM   1531  HD3 ILE A 103      80.420  96.250  57.896  0.00  0.00           H  
ATOM   1532  C   ILE A 103      84.927  98.420  58.275  0.00  0.00           C  
ATOM   1533  O   ILE A 103      84.565  99.593  58.322  0.00  0.00           O  
ATOM   1534  N   LYS A 104      85.944  97.920  57.548  0.00  0.00           N  
ATOM   1535  HN  LYS A 104      86.011  96.927  57.540  0.00  0.00           H  
ATOM   1536  CA  LYS A 104      87.018  98.606  56.900  0.00  0.00           C  
ATOM   1537  HA  LYS A 104      86.689  99.625  56.752  0.00  0.00           H  
ATOM   1538  CB  LYS A 104      88.288  98.455  57.753  0.00  0.00           C  
ATOM   1539  HB1 LYS A 104      88.576  97.382  57.724  0.00  0.00           H  
ATOM   1540  HB2 LYS A 104      89.116  99.007  57.257  0.00  0.00           H  
ATOM   1541  CG  LYS A 104      88.254  99.064  59.156  0.00  0.00           C  
ATOM   1542  HG1 LYS A 104      88.015 100.145  59.050  0.00  0.00           H  
ATOM   1543  HG2 LYS A 104      87.449  98.532  59.706  0.00  0.00           H  
ATOM   1544  CD  LYS A 104      89.601  98.874  59.856  0.00  0.00           C  
ATOM   1545  HD1 LYS A 104      89.650  97.803  60.140  0.00  0.00           H  
ATOM   1546  HD2 LYS A 104      90.420  99.026  59.122  0.00  0.00           H  
ATOM   1547  CE  LYS A 104      89.849  99.787  61.060  0.00  0.00           C  
ATOM   1548  HE1 LYS A 104      90.812  99.437  61.488  0.00  0.00           H  
ATOM   1549  HE2 LYS A 104      89.902 100.881  60.871  0.00  0.00           H  
ATOM   1550  NZ  LYS A 104      88.821  99.522  62.093  0.00  0.00           N1+
ATOM   1551  HZ1 LYS A 104      88.038 100.189  61.942  0.00  0.00           H  
ATOM   1552  HZ2 LYS A 104      88.380  98.581  62.088  0.00  0.00           H  
ATOM   1553  HZ3 LYS A 104      89.284  99.738  62.998  0.00  0.00           H  
ATOM   1554  C   LYS A 104      87.166  97.916  55.589  0.00  0.00           C  
ATOM   1555  O   LYS A 104      86.757  96.787  55.327  0.00  0.00           O  
ATOM   1556  N   ASN A 105      87.638  98.664  54.574  0.00  0.00           N  
ATOM   1557  HN  ASN A 105      88.011  99.572  54.742  0.00  0.00           H  
ATOM   1558  CA  ASN A 105      87.819  98.238  53.220  0.00  0.00           C  
ATOM   1559  HA  ASN A 105      88.268  99.037  52.652  0.00  0.00           H  
ATOM   1560  CB  ASN A 105      88.931  97.175  53.234  0.00  0.00           C  
ATOM   1561  HB1 ASN A 105      88.657  96.229  53.749  0.00  0.00           H  
ATOM   1562  HB2 ASN A 105      89.143  96.897  52.179  0.00  0.00           H  
ATOM   1563  CG  ASN A 105      90.242  97.681  53.820  0.00  0.00           C  
ATOM   1564  OD1 ASN A 105      90.735  97.149  54.815  0.00  0.00           O  
ATOM   1565  ND2 ASN A 105      90.826  98.707  53.147  0.00  0.00           N  
ATOM   1566 1HD2 ASN A 105      90.341  99.275  52.483  0.00  0.00           H  
ATOM   1567 2HD2 ASN A 105      91.551  99.279  53.531  0.00  0.00           H  
ATOM   1568  C   ASN A 105      86.540  97.918  52.528  0.00  0.00           C  
ATOM   1569  O   ASN A 105      86.528  96.938  51.785  0.00  0.00           O  
ATOM   1570  N   LEU A 106      85.508  98.768  52.687  0.00  0.00           N  
ATOM   1571  HN  LEU A 106      85.545  99.407  53.451  0.00  0.00           H  
ATOM   1572  CA  LEU A 106      84.304  98.633  51.925  0.00  0.00           C  
ATOM   1573  HA  LEU A 106      84.143  97.566  51.891  0.00  0.00           H  
ATOM   1574  CB  LEU A 106      83.071  99.229  52.626  0.00  0.00           C  
ATOM   1575  HB1 LEU A 106      83.338 100.245  52.984  0.00  0.00           H  
ATOM   1576  HB2 LEU A 106      82.232  99.331  51.906  0.00  0.00           H  
ATOM   1577  CG  LEU A 106      82.440  98.386  53.747  0.00  0.00           C  
ATOM   1578  HG  LEU A 106      83.244  98.154  54.479  0.00  0.00           H  
ATOM   1579  CD1 LEU A 106      81.442  99.193  54.595  0.00  0.00           C  
ATOM   1580 1HD1 LEU A 106      80.736  98.638  55.248  0.00  0.00           H  
ATOM   1581 2HD1 LEU A 106      81.914 100.071  55.088  0.00  0.00           H  
ATOM   1582 3HD1 LEU A 106      80.693  99.586  53.875  0.00  0.00           H  
ATOM   1583  CD2 LEU A 106      81.715  97.119  53.264  0.00  0.00           C  
ATOM   1584 1HD2 LEU A 106      80.752  97.453  52.821  0.00  0.00           H  
ATOM   1585 2HD2 LEU A 106      82.361  96.664  52.484  0.00  0.00           H  
ATOM   1586 3HD2 LEU A 106      81.803  96.431  54.132  0.00  0.00           H  
ATOM   1587  C   LEU A 106      84.442  99.176  50.544  0.00  0.00           C  
ATOM   1588  O   LEU A 106      85.156 100.148  50.303  0.00  0.00           O  
ATOM   1589  N   ASP A 107      83.673  98.570  49.623  0.00  0.00           N  
ATOM   1590  HN  ASP A 107      83.331  97.672  49.893  0.00  0.00           H  
ATOM   1591  CA  ASP A 107      83.371  99.030  48.303  0.00  0.00           C  
ATOM   1592  HA  ASP A 107      84.325  99.164  47.816  0.00  0.00           H  
ATOM   1593  CB  ASP A 107      82.635  97.919  47.537  0.00  0.00           C  
ATOM   1594  HB1 ASP A 107      83.219  96.978  47.613  0.00  0.00           H  
ATOM   1595  HB2 ASP A 107      81.627  97.771  47.978  0.00  0.00           H  
ATOM   1596  CG  ASP A 107      82.323  98.335  46.105  0.00  0.00           C  
ATOM   1597  OD1 ASP A 107      83.353  98.448  45.390  0.00  0.00           O  
ATOM   1598  OD2 ASP A 107      81.144  98.613  45.755  0.00  0.00           O  
ATOM   1599  C   ASP A 107      82.800 100.406  48.266  0.00  0.00           C  
ATOM   1600  O   ASP A 107      81.997 100.762  49.128  0.00  0.00           O  
ATOM   1601  N   LYS A 108      83.242 101.122  47.217  0.00  0.00           N  
ATOM   1602  HN  LYS A 108      83.872 100.758  46.535  0.00  0.00           H  
ATOM   1603  CA  LYS A 108      82.862 102.488  47.026  0.00  0.00           C  
ATOM   1604  HA  LYS A 108      83.016 102.963  47.984  0.00  0.00           H  
ATOM   1605  CB  LYS A 108      83.622 103.072  45.823  0.00  0.00           C  
ATOM   1606  HB1 LYS A 108      83.613 102.422  44.924  0.00  0.00           H  
ATOM   1607  HB2 LYS A 108      83.186 104.039  45.495  0.00  0.00           H  
ATOM   1608  CG  LYS A 108      85.095 103.379  46.106  0.00  0.00           C  
ATOM   1609  HG1 LYS A 108      85.551 102.571  46.715  0.00  0.00           H  
ATOM   1610  HG2 LYS A 108      85.724 103.406  45.190  0.00  0.00           H  
ATOM   1611  CD  LYS A 108      85.350 104.714  46.811  0.00  0.00           C  
ATOM   1612  HD1 LYS A 108      84.814 105.537  46.293  0.00  0.00           H  
ATOM   1613  HD2 LYS A 108      85.164 104.711  47.906  0.00  0.00           H  
ATOM   1614  CE  LYS A 108      86.837 105.071  46.762  0.00  0.00           C  
ATOM   1615  HE1 LYS A 108      87.272 105.356  45.781  0.00  0.00           H  
ATOM   1616  HE2 LYS A 108      86.973 105.940  47.443  0.00  0.00           H  
ATOM   1617  NZ  LYS A 108      87.696 104.057  47.410  0.00  0.00           N1+
ATOM   1618  HZ1 LYS A 108      87.147 103.386  47.985  0.00  0.00           H  
ATOM   1619  HZ2 LYS A 108      88.091 103.469  46.649  0.00  0.00           H  
ATOM   1620  HZ3 LYS A 108      88.424 104.513  47.998  0.00  0.00           H  
ATOM   1621  C   LYS A 108      81.405 102.663  46.771  0.00  0.00           C  
ATOM   1622  O   LYS A 108      80.671 103.547  47.209  0.00  0.00           O  
ATOM   1623  N   SER A 109      80.858 101.684  46.030  0.00  0.00           N  
ATOM   1624  HN  SER A 109      81.391 100.890  45.747  0.00  0.00           H  
ATOM   1625  CA  SER A 109      79.584 101.764  45.385  0.00  0.00           C  
ATOM   1626  HA  SER A 109      79.193 102.770  45.405  0.00  0.00           H  
ATOM   1627  CB  SER A 109      79.600 101.212  43.949  0.00  0.00           C  
ATOM   1628  HB1 SER A 109      79.630 100.106  43.826  0.00  0.00           H  
ATOM   1629  HB2 SER A 109      78.737 101.621  43.381  0.00  0.00           H  
ATOM   1630  OG  SER A 109      80.766 101.704  43.308  0.00  0.00           O  
ATOM   1631  HG1 SER A 109      81.359 100.957  43.195  0.00  0.00           H  
ATOM   1632  C   SER A 109      78.513 101.008  46.090  0.00  0.00           C  
ATOM   1633  O   SER A 109      77.346 101.043  45.701  0.00  0.00           O  
ATOM   1634  N   ILE A 110      78.797 100.271  47.178  0.00  0.00           N  
ATOM   1635  HN  ILE A 110      79.745 100.086  47.424  0.00  0.00           H  
ATOM   1636  CA  ILE A 110      77.822  99.610  47.991  0.00  0.00           C  
ATOM   1637  HA  ILE A 110      77.251  99.111  47.223  0.00  0.00           H  
ATOM   1638  CB  ILE A 110      78.308  98.459  48.822  0.00  0.00           C  
ATOM   1639  HB  ILE A 110      78.989  97.926  48.126  0.00  0.00           H  
ATOM   1640  CG2 ILE A 110      78.991  99.047  50.068  0.00  0.00           C  
ATOM   1641 1HG2 ILE A 110      79.704  99.867  49.836  0.00  0.00           H  
ATOM   1642 2HG2 ILE A 110      78.169  99.428  50.710  0.00  0.00           H  
ATOM   1643 3HG2 ILE A 110      79.538  98.265  50.635  0.00  0.00           H  
ATOM   1644  CG1 ILE A 110      77.264  97.415  49.255  0.00  0.00           C  
ATOM   1645 1HG1 ILE A 110      76.625  97.721  50.111  0.00  0.00           H  
ATOM   1646 2HG1 ILE A 110      76.619  97.223  48.372  0.00  0.00           H  
ATOM   1647  CD  ILE A 110      77.884  96.081  49.664  0.00  0.00           C  
ATOM   1648  HD1 ILE A 110      76.968  95.478  49.845  0.00  0.00           H  
ATOM   1649  HD2 ILE A 110      78.345  95.670  48.740  0.00  0.00           H  
ATOM   1650  HD3 ILE A 110      78.588  96.155  50.520  0.00  0.00           H  
ATOM   1651  C   ILE A 110      76.967 100.580  48.731  0.00  0.00           C  
ATOM   1652  O   ILE A 110      77.351 101.698  49.073  0.00  0.00           O  
ATOM   1653  N   ASP A 111      75.712 100.181  49.000  0.00  0.00           N  
ATOM   1654  HN  ASP A 111      75.427  99.270  48.712  0.00  0.00           H  
ATOM   1655  CA  ASP A 111      74.769 100.943  49.757  0.00  0.00           C  
ATOM   1656  HA  ASP A 111      75.273 101.749  50.271  0.00  0.00           H  
ATOM   1657  CB  ASP A 111      73.569 101.520  48.990  0.00  0.00           C  
ATOM   1658  HB1 ASP A 111      72.910 102.169  49.609  0.00  0.00           H  
ATOM   1659  HB2 ASP A 111      73.892 102.285  48.252  0.00  0.00           H  
ATOM   1660  CG  ASP A 111      72.683 100.552  48.218  0.00  0.00           C  
ATOM   1661  OD1 ASP A 111      72.810 100.409  46.973  0.00  0.00           O  
ATOM   1662  OD2 ASP A 111      71.799  99.918  48.855  0.00  0.00           O  
ATOM   1663  C   ASP A 111      74.228 100.225  50.947  0.00  0.00           C  
ATOM   1664  O   ASP A 111      74.437  99.034  51.168  0.00  0.00           O  
ATOM   1665  N   ASN A 112      73.506 100.968  51.802  0.00  0.00           N  
ATOM   1666  HN  ASN A 112      73.357 101.901  51.482  0.00  0.00           H  
ATOM   1667  CA  ASN A 112      73.243 100.523  53.136  0.00  0.00           C  
ATOM   1668  HA  ASN A 112      74.066 100.004  53.606  0.00  0.00           H  
ATOM   1669  CB  ASN A 112      72.725 101.646  54.049  0.00  0.00           C  
ATOM   1670  HB1 ASN A 112      71.955 102.198  53.468  0.00  0.00           H  
ATOM   1671  HB2 ASN A 112      72.342 101.303  55.036  0.00  0.00           H  
ATOM   1672  CG  ASN A 112      73.785 102.691  54.365  0.00  0.00           C  
ATOM   1673  OD1 ASN A 112      75.011 102.592  54.314  0.00  0.00           O  
ATOM   1674  ND2 ASN A 112      73.279 103.826  54.914  0.00  0.00           N  
ATOM   1675 1HD2 ASN A 112      72.300 103.906  55.109  0.00  0.00           H  
ATOM   1676 2HD2 ASN A 112      73.745 104.700  54.778  0.00  0.00           H  
ATOM   1677  C   ASN A 112      72.178  99.484  53.217  0.00  0.00           C  
ATOM   1678  O   ASN A 112      72.230  98.616  54.087  0.00  0.00           O  
ATOM   1679  N   LYS A 113      71.186  99.573  52.314  0.00  0.00           N  
ATOM   1680  HN  LYS A 113      71.272 100.232  51.572  0.00  0.00           H  
ATOM   1681  CA  LYS A 113      70.299  98.459  52.178  0.00  0.00           C  
ATOM   1682  HA  LYS A 113      69.810  98.312  53.128  0.00  0.00           H  
ATOM   1683  CB  LYS A 113      69.328  98.978  51.103  0.00  0.00           C  
ATOM   1684  HB1 LYS A 113      68.997  99.987  51.430  0.00  0.00           H  
ATOM   1685  HB2 LYS A 113      69.781  99.106  50.096  0.00  0.00           H  
ATOM   1686  CG  LYS A 113      68.071  98.108  51.051  0.00  0.00           C  
ATOM   1687  HG1 LYS A 113      68.172  97.133  50.528  0.00  0.00           H  
ATOM   1688  HG2 LYS A 113      67.668  97.797  52.039  0.00  0.00           H  
ATOM   1689  CD  LYS A 113      66.882  98.791  50.372  0.00  0.00           C  
ATOM   1690  HD1 LYS A 113      66.675  99.834  50.691  0.00  0.00           H  
ATOM   1691  HD2 LYS A 113      67.077  98.716  49.281  0.00  0.00           H  
ATOM   1692  CE  LYS A 113      65.617  97.987  50.674  0.00  0.00           C  
ATOM   1693  HE1 LYS A 113      65.969  96.933  50.691  0.00  0.00           H  
ATOM   1694  HE2 LYS A 113      65.273  98.170  51.714  0.00  0.00           H  
ATOM   1695  NZ  LYS A 113      64.511  98.304  49.742  0.00  0.00           N1+
ATOM   1696  HZ1 LYS A 113      63.740  97.761  50.180  0.00  0.00           H  
ATOM   1697  HZ2 LYS A 113      64.352  99.331  49.678  0.00  0.00           H  
ATOM   1698  HZ3 LYS A 113      64.642  97.904  48.790  0.00  0.00           H  
ATOM   1699  C   LYS A 113      70.865  97.155  51.732  0.00  0.00           C  
ATOM   1700  O   LYS A 113      70.581  96.049  52.192  0.00  0.00           O  
ATOM   1701  N   ALA A 114      71.851  97.223  50.821  0.00  0.00           N  
ATOM   1702  HN  ALA A 114      72.067  98.041  50.294  0.00  0.00           H  
ATOM   1703  CA  ALA A 114      72.564  96.107  50.278  0.00  0.00           C  
ATOM   1704  HA  ALA A 114      71.873  95.401  49.846  0.00  0.00           H  
ATOM   1705  CB  ALA A 114      73.591  96.481  49.194  0.00  0.00           C  
ATOM   1706  HB1 ALA A 114      74.305  97.206  49.640  0.00  0.00           H  
ATOM   1707  HB2 ALA A 114      74.089  95.571  48.795  0.00  0.00           H  
ATOM   1708  HB3 ALA A 114      73.120  96.974  48.318  0.00  0.00           H  
ATOM   1709  C   ALA A 114      73.388  95.439  51.325  0.00  0.00           C  
ATOM   1710  O   ALA A 114      73.495  94.215  51.378  0.00  0.00           O  
ATOM   1711  N   LEU A 115      74.020  96.255  52.187  0.00  0.00           N  
ATOM   1712  HN  LEU A 115      73.826  97.220  52.034  0.00  0.00           H  
ATOM   1713  CA  LEU A 115      74.779  95.890  53.343  0.00  0.00           C  
ATOM   1714  HA  LEU A 115      75.552  95.146  53.223  0.00  0.00           H  
ATOM   1715  CB  LEU A 115      75.624  96.961  54.053  0.00  0.00           C  
ATOM   1716  HB1 LEU A 115      75.065  97.884  54.311  0.00  0.00           H  
ATOM   1717  HB2 LEU A 115      75.975  96.560  55.028  0.00  0.00           H  
ATOM   1718  CG  LEU A 115      76.764  97.557  53.210  0.00  0.00           C  
ATOM   1719  HG  LEU A 115      76.421  97.832  52.189  0.00  0.00           H  
ATOM   1720  CD1 LEU A 115      77.270  98.901  53.763  0.00  0.00           C  
ATOM   1721 1HD1 LEU A 115      77.628  98.841  54.813  0.00  0.00           H  
ATOM   1722 2HD1 LEU A 115      78.178  99.238  53.217  0.00  0.00           H  
ATOM   1723 3HD1 LEU A 115      76.578  99.767  53.832  0.00  0.00           H  
ATOM   1724  CD2 LEU A 115      78.000  96.648  53.111  0.00  0.00           C  
ATOM   1725 1HD2 LEU A 115      77.892  95.711  52.524  0.00  0.00           H  
ATOM   1726 2HD2 LEU A 115      78.745  97.181  52.485  0.00  0.00           H  
ATOM   1727 3HD2 LEU A 115      78.511  96.418  54.070  0.00  0.00           H  
ATOM   1728  C   LEU A 115      73.891  95.237  54.346  0.00  0.00           C  
ATOM   1729  O   LEU A 115      74.259  94.229  54.947  0.00  0.00           O  
ATOM   1730  N   TYR A 116      72.646  95.701  54.547  0.00  0.00           N  
ATOM   1731  HN  TYR A 116      72.443  96.620  54.211  0.00  0.00           H  
ATOM   1732  CA  TYR A 116      71.728  95.220  55.531  0.00  0.00           C  
ATOM   1733  HA  TYR A 116      72.279  95.142  56.458  0.00  0.00           H  
ATOM   1734  CB  TYR A 116      70.677  96.303  55.833  0.00  0.00           C  
ATOM   1735  HB1 TYR A 116      71.203  97.088  56.418  0.00  0.00           H  
ATOM   1736  HB2 TYR A 116      70.347  96.774  54.882  0.00  0.00           H  
ATOM   1737  CG  TYR A 116      69.570  95.891  56.741  0.00  0.00           C  
ATOM   1738  CD1 TYR A 116      68.291  95.667  56.290  0.00  0.00           C  
ATOM   1739  HD1 TYR A 116      68.048  95.796  55.244  0.00  0.00           H  
ATOM   1740  CE1 TYR A 116      67.305  95.384  57.205  0.00  0.00           C  
ATOM   1741  HE1 TYR A 116      66.340  95.238  56.743  0.00  0.00           H  
ATOM   1742  CZ  TYR A 116      67.587  95.377  58.552  0.00  0.00           C  
ATOM   1743  OH  TYR A 116      66.562  95.230  59.510  0.00  0.00           O  
ATOM   1744  HH  TYR A 116      65.757  94.948  59.068  0.00  0.00           H  
ATOM   1745  CD2 TYR A 116      69.885  95.734  58.070  0.00  0.00           C  
ATOM   1746  HD2 TYR A 116      70.913  95.843  58.382  0.00  0.00           H  
ATOM   1747  CE2 TYR A 116      68.878  95.545  58.989  0.00  0.00           C  
ATOM   1748  HE2 TYR A 116      68.998  95.504  60.063  0.00  0.00           H  
ATOM   1749  C   TYR A 116      71.136  93.913  55.128  0.00  0.00           C  
ATOM   1750  O   TYR A 116      71.021  93.009  55.956  0.00  0.00           O  
ATOM   1751  N   ASP A 117      70.793  93.704  53.845  0.00  0.00           N  
ATOM   1752  HN  ASP A 117      70.917  94.422  53.166  0.00  0.00           H  
ATOM   1753  CA  ASP A 117      70.422  92.423  53.331  0.00  0.00           C  
ATOM   1754  HA  ASP A 117      69.606  92.004  53.901  0.00  0.00           H  
ATOM   1755  CB  ASP A 117      70.002  92.595  51.862  0.00  0.00           C  
ATOM   1756  HB1 ASP A 117      69.244  93.405  51.795  0.00  0.00           H  
ATOM   1757  HB2 ASP A 117      70.823  92.933  51.196  0.00  0.00           H  
ATOM   1758  CG  ASP A 117      69.461  91.387  51.107  0.00  0.00           C  
ATOM   1759  OD1 ASP A 117      68.257  91.371  50.735  0.00  0.00           O  
ATOM   1760  OD2 ASP A 117      70.260  90.443  50.870  0.00  0.00           O  
ATOM   1761  C   ASP A 117      71.455  91.369  53.552  0.00  0.00           C  
ATOM   1762  O   ASP A 117      71.155  90.220  53.869  0.00  0.00           O  
ATOM   1763  N   THR A 118      72.719  91.685  53.223  0.00  0.00           N  
ATOM   1764  HN  THR A 118      72.931  92.627  52.972  0.00  0.00           H  
ATOM   1765  CA  THR A 118      73.902  90.882  53.262  0.00  0.00           C  
ATOM   1766  HA  THR A 118      73.638  89.886  52.936  0.00  0.00           H  
ATOM   1767  CB  THR A 118      75.146  91.504  52.698  0.00  0.00           C  
ATOM   1768  HB  THR A 118      75.502  92.436  53.188  0.00  0.00           H  
ATOM   1769  OG1 THR A 118      74.934  91.880  51.344  0.00  0.00           O  
ATOM   1770  HG1 THR A 118      74.434  92.699  51.373  0.00  0.00           H  
ATOM   1771  CG2 THR A 118      76.356  90.560  52.617  0.00  0.00           C  
ATOM   1772 1HG2 THR A 118      77.233  91.119  52.227  0.00  0.00           H  
ATOM   1773 2HG2 THR A 118      76.636  90.331  53.668  0.00  0.00           H  
ATOM   1774 3HG2 THR A 118      76.206  89.648  52.000  0.00  0.00           H  
ATOM   1775  C   THR A 118      74.212  90.440  54.651  0.00  0.00           C  
ATOM   1776  O   THR A 118      74.474  89.262  54.881  0.00  0.00           O  
ATOM   1777  N   PHE A 119      74.057  91.346  55.634  0.00  0.00           N  
ATOM   1778  HN  PHE A 119      73.671  92.240  55.422  0.00  0.00           H  
ATOM   1779  CA  PHE A 119      74.393  91.042  56.991  0.00  0.00           C  
ATOM   1780  HA  PHE A 119      75.070  90.201  56.951  0.00  0.00           H  
ATOM   1781  CB  PHE A 119      75.085  92.269  57.608  0.00  0.00           C  
ATOM   1782  HB1 PHE A 119      74.276  93.029  57.673  0.00  0.00           H  
ATOM   1783  HB2 PHE A 119      75.521  92.110  58.617  0.00  0.00           H  
ATOM   1784  CG  PHE A 119      76.224  92.781  56.799  0.00  0.00           C  
ATOM   1785  CD1 PHE A 119      76.613  94.083  57.011  0.00  0.00           C  
ATOM   1786  HD1 PHE A 119      75.918  94.748  57.502  0.00  0.00           H  
ATOM   1787  CE1 PHE A 119      77.689  94.640  56.360  0.00  0.00           C  
ATOM   1788  HE1 PHE A 119      77.985  95.654  56.582  0.00  0.00           H  
ATOM   1789  CZ  PHE A 119      78.434  93.863  55.505  0.00  0.00           C  
ATOM   1790  HZ  PHE A 119      79.206  94.359  54.932  0.00  0.00           H  
ATOM   1791  CD2 PHE A 119      76.993  92.016  55.953  0.00  0.00           C  
ATOM   1792  HD2 PHE A 119      76.718  90.994  55.739  0.00  0.00           H  
ATOM   1793  CE2 PHE A 119      78.096  92.542  55.320  0.00  0.00           C  
ATOM   1794  HE2 PHE A 119      78.588  91.897  54.607  0.00  0.00           H  
ATOM   1795  C   PHE A 119      73.232  90.607  57.814  0.00  0.00           C  
ATOM   1796  O   PHE A 119      73.309  90.492  59.037  0.00  0.00           O  
ATOM   1797  N   SER A 120      72.043  90.373  57.228  0.00  0.00           N  
ATOM   1798  HN  SER A 120      71.862  90.617  56.278  0.00  0.00           H  
ATOM   1799  CA  SER A 120      70.841  89.842  57.792  0.00  0.00           C  
ATOM   1800  HA  SER A 120      70.870  90.182  58.817  0.00  0.00           H  
ATOM   1801  CB  SER A 120      69.508  90.307  57.185  0.00  0.00           C  
ATOM   1802  HB1 SER A 120      69.530  90.168  56.080  0.00  0.00           H  
ATOM   1803  HB2 SER A 120      68.660  89.693  57.557  0.00  0.00           H  
ATOM   1804  OG  SER A 120      69.295  91.690  57.421  0.00  0.00           O  
ATOM   1805  HG1 SER A 120      69.849  92.268  56.891  0.00  0.00           H  
ATOM   1806  C   SER A 120      70.841  88.352  57.796  0.00  0.00           C  
ATOM   1807  O   SER A 120      70.028  87.682  58.431  0.00  0.00           O  
ATOM   1808  N   ALA A 121      71.784  87.721  57.071  0.00  0.00           N  
ATOM   1809  HN  ALA A 121      72.410  88.343  56.611  0.00  0.00           H  
ATOM   1810  CA  ALA A 121      71.956  86.306  56.958  0.00  0.00           C  
ATOM   1811  HA  ALA A 121      70.956  85.908  56.846  0.00  0.00           H  
ATOM   1812  CB  ALA A 121      72.967  85.957  55.854  0.00  0.00           C  
ATOM   1813  HB1 ALA A 121      73.337  84.962  56.188  0.00  0.00           H  
ATOM   1814  HB2 ALA A 121      72.468  85.818  54.872  0.00  0.00           H  
ATOM   1815  HB3 ALA A 121      73.808  86.683  55.881  0.00  0.00           H  
ATOM   1816  C   ALA A 121      72.506  85.843  58.263  0.00  0.00           C  
ATOM   1817  O   ALA A 121      72.584  84.632  58.471  0.00  0.00           O  
ATOM   1818  N   PHE A 122      72.938  86.735  59.173  0.00  0.00           N  
ATOM   1819  HN  PHE A 122      73.072  87.698  58.956  0.00  0.00           H  
ATOM   1820  CA  PHE A 122      73.426  86.279  60.437  0.00  0.00           C  
ATOM   1821  HA  PHE A 122      73.681  85.229  60.424  0.00  0.00           H  
ATOM   1822  CB  PHE A 122      74.578  87.262  60.713  0.00  0.00           C  
ATOM   1823  HB1 PHE A 122      74.330  88.340  60.814  0.00  0.00           H  
ATOM   1824  HB2 PHE A 122      74.893  86.971  61.737  0.00  0.00           H  
ATOM   1825  CG  PHE A 122      75.800  87.180  59.865  0.00  0.00           C  
ATOM   1826  CD1 PHE A 122      76.292  85.933  59.562  0.00  0.00           C  
ATOM   1827  HD1 PHE A 122      75.903  85.053  60.055  0.00  0.00           H  
ATOM   1828  CE1 PHE A 122      77.370  85.786  58.723  0.00  0.00           C  
ATOM   1829  HE1 PHE A 122      77.694  84.858  58.276  0.00  0.00           H  
ATOM   1830  CZ  PHE A 122      78.019  86.951  58.382  0.00  0.00           C  
ATOM   1831  HZ  PHE A 122      78.916  86.816  57.798  0.00  0.00           H  
ATOM   1832  CD2 PHE A 122      76.411  88.318  59.394  0.00  0.00           C  
ATOM   1833  HD2 PHE A 122      76.210  89.293  59.811  0.00  0.00           H  
ATOM   1834  CE2 PHE A 122      77.564  88.221  58.651  0.00  0.00           C  
ATOM   1835  HE2 PHE A 122      78.094  89.116  58.359  0.00  0.00           H  
ATOM   1836  C   PHE A 122      72.444  86.481  61.538  0.00  0.00           C  
ATOM   1837  O   PHE A 122      72.751  86.082  62.660  0.00  0.00           O  
ATOM   1838  N   GLY A 123      71.281  87.071  61.206  0.00  0.00           N  
ATOM   1839  HN  GLY A 123      70.964  87.193  60.269  0.00  0.00           H  
ATOM   1840  CA  GLY A 123      70.380  87.480  62.238  0.00  0.00           C  
ATOM   1841  HA1 GLY A 123      69.509  87.792  61.683  0.00  0.00           H  
ATOM   1842  HA2 GLY A 123      70.155  86.565  62.765  0.00  0.00           H  
ATOM   1843  C   GLY A 123      70.776  88.568  63.178  0.00  0.00           C  
ATOM   1844  O   GLY A 123      71.951  88.869  63.378  0.00  0.00           O  
ATOM   1845  N   ASN A 124      69.741  89.179  63.781  0.00  0.00           N  
ATOM   1846  HN  ASN A 124      68.855  88.726  63.708  0.00  0.00           H  
ATOM   1847  CA  ASN A 124      69.729  90.211  64.771  0.00  0.00           C  
ATOM   1848  HA  ASN A 124      68.696  90.512  64.864  0.00  0.00           H  
ATOM   1849  CB  ASN A 124      70.081  89.682  66.171  0.00  0.00           C  
ATOM   1850  HB1 ASN A 124      71.177  89.591  66.336  0.00  0.00           H  
ATOM   1851  HB2 ASN A 124      69.808  90.425  66.951  0.00  0.00           H  
ATOM   1852  CG  ASN A 124      69.347  88.360  66.331  0.00  0.00           C  
ATOM   1853  OD1 ASN A 124      69.927  87.283  66.189  0.00  0.00           O  
ATOM   1854  ND2 ASN A 124      68.021  88.398  66.632  0.00  0.00           N  
ATOM   1855 1HD2 ASN A 124      67.560  89.286  66.651  0.00  0.00           H  
ATOM   1856 2HD2 ASN A 124      67.709  87.571  67.096  0.00  0.00           H  
ATOM   1857  C   ASN A 124      70.452  91.498  64.565  0.00  0.00           C  
ATOM   1858  O   ASN A 124      70.837  92.243  65.466  0.00  0.00           O  
ATOM   1859  N   ILE A 125      70.574  91.929  63.296  0.00  0.00           N  
ATOM   1860  HN  ILE A 125      70.227  91.284  62.620  0.00  0.00           H  
ATOM   1861  CA  ILE A 125      71.163  93.180  62.933  0.00  0.00           C  
ATOM   1862  HA  ILE A 125      71.993  93.374  63.594  0.00  0.00           H  
ATOM   1863  CB  ILE A 125      71.894  93.090  61.627  0.00  0.00           C  
ATOM   1864  HB  ILE A 125      72.604  92.276  61.890  0.00  0.00           H  
ATOM   1865  CG2 ILE A 125      70.916  92.773  60.484  0.00  0.00           C  
ATOM   1866 1HG2 ILE A 125      70.162  92.012  60.779  0.00  0.00           H  
ATOM   1867 2HG2 ILE A 125      70.318  93.678  60.246  0.00  0.00           H  
ATOM   1868 3HG2 ILE A 125      71.463  92.567  59.540  0.00  0.00           H  
ATOM   1869  CG1 ILE A 125      72.719  94.337  61.263  0.00  0.00           C  
ATOM   1870 1HG1 ILE A 125      72.028  95.199  61.151  0.00  0.00           H  
ATOM   1871 2HG1 ILE A 125      73.416  94.701  62.049  0.00  0.00           H  
ATOM   1872  CD  ILE A 125      73.448  94.082  59.944  0.00  0.00           C  
ATOM   1873  HD1 ILE A 125      72.777  94.209  59.069  0.00  0.00           H  
ATOM   1874  HD2 ILE A 125      74.203  94.899  59.909  0.00  0.00           H  
ATOM   1875  HD3 ILE A 125      74.044  93.145  59.940  0.00  0.00           H  
ATOM   1876  C   ILE A 125      70.115  94.234  63.039  0.00  0.00           C  
ATOM   1877  O   ILE A 125      69.040  94.238  62.440  0.00  0.00           O  
ATOM   1878  N   LEU A 126      70.483  95.192  63.908  0.00  0.00           N  
ATOM   1879  HN  LEU A 126      71.285  95.128  64.494  0.00  0.00           H  
ATOM   1880  CA  LEU A 126      69.671  96.364  64.018  0.00  0.00           C  
ATOM   1881  HA  LEU A 126      68.632  96.077  64.076  0.00  0.00           H  
ATOM   1882  CB  LEU A 126      70.117  97.101  65.291  0.00  0.00           C  
ATOM   1883  HB1 LEU A 126      71.100  97.603  65.149  0.00  0.00           H  
ATOM   1884  HB2 LEU A 126      69.423  97.941  65.504  0.00  0.00           H  
ATOM   1885  CG  LEU A 126      70.046  96.402  66.659  0.00  0.00           C  
ATOM   1886  HG  LEU A 126      70.637  95.462  66.602  0.00  0.00           H  
ATOM   1887  CD1 LEU A 126      70.612  97.318  67.759  0.00  0.00           C  
ATOM   1888 1HD1 LEU A 126      71.704  97.478  67.636  0.00  0.00           H  
ATOM   1889 2HD1 LEU A 126      70.092  98.286  67.593  0.00  0.00           H  
ATOM   1890 3HD1 LEU A 126      70.468  96.979  68.806  0.00  0.00           H  
ATOM   1891  CD2 LEU A 126      68.631  95.981  67.092  0.00  0.00           C  
ATOM   1892 1HD2 LEU A 126      68.317  95.091  66.506  0.00  0.00           H  
ATOM   1893 2HD2 LEU A 126      68.738  95.725  68.168  0.00  0.00           H  
ATOM   1894 3HD2 LEU A 126      67.902  96.784  66.861  0.00  0.00           H  
ATOM   1895  C   LEU A 126      69.878  97.328  62.899  0.00  0.00           C  
ATOM   1896  O   LEU A 126      69.016  97.934  62.265  0.00  0.00           O  
ATOM   1897  N   SER A 127      71.158  97.529  62.539  0.00  0.00           N  
ATOM   1898  HN  SER A 127      71.857  97.003  63.017  0.00  0.00           H  
ATOM   1899  CA  SER A 127      71.543  98.476  61.541  0.00  0.00           C  
ATOM   1900  HA  SER A 127      70.942  98.354  60.651  0.00  0.00           H  
ATOM   1901  CB  SER A 127      71.344  99.938  61.975  0.00  0.00           C  
ATOM   1902  HB1 SER A 127      70.507 100.026  62.700  0.00  0.00           H  
ATOM   1903  HB2 SER A 127      72.301 100.256  62.445  0.00  0.00           H  
ATOM   1904  OG  SER A 127      71.158 100.865  60.916  0.00  0.00           O  
ATOM   1905  HG1 SER A 127      70.253 100.799  60.599  0.00  0.00           H  
ATOM   1906  C   SER A 127      72.974  98.298  61.164  0.00  0.00           C  
ATOM   1907  O   SER A 127      73.782  97.688  61.862  0.00  0.00           O  
ATOM   1908  N   CYS A 128      73.387  98.946  60.060  0.00  0.00           N  
ATOM   1909  HN  CYS A 128      72.797  99.619  59.619  0.00  0.00           H  
ATOM   1910  CA  CYS A 128      74.754  98.977  59.639  0.00  0.00           C  
ATOM   1911  HA  CYS A 128      75.365  99.257  60.484  0.00  0.00           H  
ATOM   1912  CB  CYS A 128      75.201  97.729  58.859  0.00  0.00           C  
ATOM   1913  HB1 CYS A 128      76.242  97.790  58.478  0.00  0.00           H  
ATOM   1914  HB2 CYS A 128      75.159  96.930  59.630  0.00  0.00           H  
ATOM   1915  SG  CYS A 128      74.054  97.187  57.556  0.00  0.00           S  
ATOM   1916  HG1 CYS A 128      73.758  98.321  56.935  0.00  0.00           H  
ATOM   1917  C   CYS A 128      74.777 100.086  58.645  0.00  0.00           C  
ATOM   1918  O   CYS A 128      73.724 100.567  58.234  0.00  0.00           O  
ATOM   1919  N   LYS A 129      76.010 100.534  58.338  0.00  0.00           N  
ATOM   1920  HN  LYS A 129      76.817 100.112  58.742  0.00  0.00           H  
ATOM   1921  CA  LYS A 129      76.205 101.416  57.229  0.00  0.00           C  
ATOM   1922  HA  LYS A 129      75.529 101.057  56.468  0.00  0.00           H  
ATOM   1923  CB  LYS A 129      75.770 102.850  57.573  0.00  0.00           C  
ATOM   1924  HB1 LYS A 129      75.578 103.369  56.608  0.00  0.00           H  
ATOM   1925  HB2 LYS A 129      74.739 102.861  57.987  0.00  0.00           H  
ATOM   1926  CG  LYS A 129      76.769 103.757  58.294  0.00  0.00           C  
ATOM   1927  HG1 LYS A 129      76.834 103.342  59.321  0.00  0.00           H  
ATOM   1928  HG2 LYS A 129      77.797 103.778  57.871  0.00  0.00           H  
ATOM   1929  CD  LYS A 129      76.197 105.163  58.487  0.00  0.00           C  
ATOM   1930  HD1 LYS A 129      75.284 105.039  59.105  0.00  0.00           H  
ATOM   1931  HD2 LYS A 129      76.952 105.747  59.054  0.00  0.00           H  
ATOM   1932  CE  LYS A 129      76.054 105.849  57.125  0.00  0.00           C  
ATOM   1933  HE1 LYS A 129      77.052 106.073  56.695  0.00  0.00           H  
ATOM   1934  HE2 LYS A 129      75.461 105.324  56.348  0.00  0.00           H  
ATOM   1935  NZ  LYS A 129      75.308 107.113  57.319  0.00  0.00           N1+
ATOM   1936  HZ1 LYS A 129      75.906 107.741  57.889  0.00  0.00           H  
ATOM   1937  HZ2 LYS A 129      75.102 107.532  56.389  0.00  0.00           H  
ATOM   1938  HZ3 LYS A 129      74.477 106.858  57.892  0.00  0.00           H  
ATOM   1939  C   LYS A 129      77.570 101.456  56.634  0.00  0.00           C  
ATOM   1940  O   LYS A 129      78.498 100.780  57.079  0.00  0.00           O  
ATOM   1941  N   VAL A 130      77.742 102.209  55.533  0.00  0.00           N  
ATOM   1942  HN  VAL A 130      76.899 102.404  55.036  0.00  0.00           H  
ATOM   1943  CA  VAL A 130      78.978 102.833  55.178  0.00  0.00           C  
ATOM   1944  HA  VAL A 130      79.728 102.730  55.948  0.00  0.00           H  
ATOM   1945  CB  VAL A 130      79.386 102.302  53.837  0.00  0.00           C  
ATOM   1946  HB  VAL A 130      79.494 101.215  54.055  0.00  0.00           H  
ATOM   1947  CG1 VAL A 130      78.316 102.460  52.743  0.00  0.00           C  
ATOM   1948 1HG1 VAL A 130      78.239 103.528  52.447  0.00  0.00           H  
ATOM   1949 2HG1 VAL A 130      78.558 101.948  51.788  0.00  0.00           H  
ATOM   1950 3HG1 VAL A 130      77.294 102.147  53.050  0.00  0.00           H  
ATOM   1951  CG2 VAL A 130      80.818 102.659  53.401  0.00  0.00           C  
ATOM   1952 1HG2 VAL A 130      81.198 101.940  52.645  0.00  0.00           H  
ATOM   1953 2HG2 VAL A 130      80.850 103.659  52.917  0.00  0.00           H  
ATOM   1954 3HG2 VAL A 130      81.462 102.560  54.300  0.00  0.00           H  
ATOM   1955  C   VAL A 130      78.924 104.314  55.028  0.00  0.00           C  
ATOM   1956  O   VAL A 130      77.882 104.856  54.659  0.00  0.00           O  
ATOM   1957  N   VAL A 131      79.946 105.055  55.496  0.00  0.00           N  
ATOM   1958  HN  VAL A 131      80.839 104.720  55.785  0.00  0.00           H  
ATOM   1959  CA  VAL A 131      79.858 106.468  55.697  0.00  0.00           C  
ATOM   1960  HA  VAL A 131      78.843 106.726  55.960  0.00  0.00           H  
ATOM   1961  CB  VAL A 131      80.717 106.930  56.835  0.00  0.00           C  
ATOM   1962  HB  VAL A 131      81.813 106.846  56.677  0.00  0.00           H  
ATOM   1963  CG1 VAL A 131      80.384 108.380  57.226  0.00  0.00           C  
ATOM   1964 1HG1 VAL A 131      80.904 108.639  58.175  0.00  0.00           H  
ATOM   1965 2HG1 VAL A 131      80.631 109.150  56.464  0.00  0.00           H  
ATOM   1966 3HG1 VAL A 131      79.298 108.453  57.446  0.00  0.00           H  
ATOM   1967  CG2 VAL A 131      80.463 105.975  58.012  0.00  0.00           C  
ATOM   1968 1HG2 VAL A 131      79.409 105.925  58.357  0.00  0.00           H  
ATOM   1969 2HG2 VAL A 131      80.834 104.970  57.713  0.00  0.00           H  
ATOM   1970 3HG2 VAL A 131      81.035 106.451  58.838  0.00  0.00           H  
ATOM   1971  C   VAL A 131      80.238 107.206  54.460  0.00  0.00           C  
ATOM   1972  O   VAL A 131      81.364 107.084  53.978  0.00  0.00           O  
ATOM   1973  N   CYS A 132      79.289 107.976  53.896  0.00  0.00           N  
ATOM   1974  HN  CYS A 132      78.490 108.122  54.478  0.00  0.00           H  
ATOM   1975  CA  CYS A 132      79.506 108.757  52.719  0.00  0.00           C  
ATOM   1976  HA  CYS A 132      80.341 108.331  52.182  0.00  0.00           H  
ATOM   1977  CB  CYS A 132      78.265 108.636  51.816  0.00  0.00           C  
ATOM   1978  HB1 CYS A 132      77.419 109.016  52.427  0.00  0.00           H  
ATOM   1979  HB2 CYS A 132      78.332 109.245  50.888  0.00  0.00           H  
ATOM   1980  SG  CYS A 132      77.894 106.910  51.386  0.00  0.00           S  
ATOM   1981  HG1 CYS A 132      77.542 106.621  52.630  0.00  0.00           H  
ATOM   1982  C   CYS A 132      79.749 110.187  53.057  0.00  0.00           C  
ATOM   1983  O   CYS A 132      80.106 110.929  52.144  0.00  0.00           O  
ATOM   1984  N   ASP A 133      79.669 110.677  54.308  0.00  0.00           N  
ATOM   1985  HN  ASP A 133      79.241 110.020  54.925  0.00  0.00           H  
ATOM   1986  CA  ASP A 133      80.042 111.999  54.706  0.00  0.00           C  
ATOM   1987  HA  ASP A 133      79.528 112.676  54.042  0.00  0.00           H  
ATOM   1988  CB  ASP A 133      79.431 112.395  56.061  0.00  0.00           C  
ATOM   1989  HB1 ASP A 133      79.883 111.819  56.898  0.00  0.00           H  
ATOM   1990  HB2 ASP A 133      79.632 113.462  56.295  0.00  0.00           H  
ATOM   1991  CG  ASP A 133      77.946 112.096  56.208  0.00  0.00           C  
ATOM   1992  OD1 ASP A 133      77.122 112.629  55.420  0.00  0.00           O  
ATOM   1993  OD2 ASP A 133      77.636 111.098  56.917  0.00  0.00           O  
ATOM   1994  C   ASP A 133      81.511 112.250  54.657  0.00  0.00           C  
ATOM   1995  O   ASP A 133      82.331 111.354  54.851  0.00  0.00           O  
ATOM   1996  N   GLU A 134      81.920 113.499  54.380  0.00  0.00           N  
ATOM   1997  HN  GLU A 134      81.229 114.215  54.447  0.00  0.00           H  
ATOM   1998  CA  GLU A 134      83.268 113.949  54.200  0.00  0.00           C  
ATOM   1999  HA  GLU A 134      83.181 114.992  53.940  0.00  0.00           H  
ATOM   2000  CB  GLU A 134      84.218 113.885  55.409  0.00  0.00           C  
ATOM   2001  HB1 GLU A 134      84.298 112.787  55.554  0.00  0.00           H  
ATOM   2002  HB2 GLU A 134      85.280 114.174  55.254  0.00  0.00           H  
ATOM   2003  CG  GLU A 134      83.702 114.526  56.698  0.00  0.00           C  
ATOM   2004  HG1 GLU A 134      82.754 114.036  57.006  0.00  0.00           H  
ATOM   2005  HG2 GLU A 134      84.308 114.359  57.615  0.00  0.00           H  
ATOM   2006  CD  GLU A 134      83.460 116.025  56.575  0.00  0.00           C  
ATOM   2007  OE1 GLU A 134      84.411 116.773  56.223  0.00  0.00           O  
ATOM   2008  OE2 GLU A 134      82.300 116.498  56.696  0.00  0.00           O  
ATOM   2009  C   GLU A 134      83.956 113.326  53.036  0.00  0.00           C  
ATOM   2010  O   GLU A 134      84.839 112.493  53.234  0.00  0.00           O  
ATOM   2011  N   ASN A 135      83.637 113.735  51.793  0.00  0.00           N  
ATOM   2012  HN  ASN A 135      82.992 114.471  51.598  0.00  0.00           H  
ATOM   2013  CA  ASN A 135      84.296 113.347  50.585  0.00  0.00           C  
ATOM   2014  HA  ASN A 135      83.823 113.893  49.782  0.00  0.00           H  
ATOM   2015  CB  ASN A 135      85.762 113.800  50.477  0.00  0.00           C  
ATOM   2016  HB1 ASN A 135      86.383 113.228  51.200  0.00  0.00           H  
ATOM   2017  HB2 ASN A 135      86.078 113.466  49.465  0.00  0.00           H  
ATOM   2018  CG  ASN A 135      85.851 115.317  50.561  0.00  0.00           C  
ATOM   2019  OD1 ASN A 135      85.289 116.162  49.866  0.00  0.00           O  
ATOM   2020  ND2 ASN A 135      86.681 115.711  51.564  0.00  0.00           N  
ATOM   2021 1HD2 ASN A 135      87.148 115.041  52.138  0.00  0.00           H  
ATOM   2022 2HD2 ASN A 135      86.733 116.675  51.831  0.00  0.00           H  
ATOM   2023  C   ASN A 135      84.100 111.910  50.245  0.00  0.00           C  
ATOM   2024  O   ASN A 135      85.025 111.198  49.860  0.00  0.00           O  
ATOM   2025  N   GLY A 136      82.870 111.380  50.377  0.00  0.00           N  
ATOM   2026  HN  GLY A 136      82.098 111.849  50.798  0.00  0.00           H  
ATOM   2027  CA  GLY A 136      82.446 110.059  50.028  0.00  0.00           C  
ATOM   2028  HA1 GLY A 136      81.404 109.964  50.286  0.00  0.00           H  
ATOM   2029  HA2 GLY A 136      82.769 109.884  49.011  0.00  0.00           H  
ATOM   2030  C   GLY A 136      83.144 108.938  50.718  0.00  0.00           C  
ATOM   2031  O   GLY A 136      83.688 109.068  51.813  0.00  0.00           O  
ATOM   2032  N   SER A 137      82.991 107.700  50.214  0.00  0.00           N  
ATOM   2033  HN  SER A 137      82.662 107.506  49.294  0.00  0.00           H  
ATOM   2034  CA  SER A 137      83.548 106.534  50.828  0.00  0.00           C  
ATOM   2035  HA  SER A 137      83.159 106.453  51.831  0.00  0.00           H  
ATOM   2036  CB  SER A 137      83.107 105.257  50.092  0.00  0.00           C  
ATOM   2037  HB1 SER A 137      81.994 105.254  50.082  0.00  0.00           H  
ATOM   2038  HB2 SER A 137      83.386 105.186  49.020  0.00  0.00           H  
ATOM   2039  OG  SER A 137      83.474 104.098  50.825  0.00  0.00           O  
ATOM   2040  HG1 SER A 137      82.616 103.727  51.043  0.00  0.00           H  
ATOM   2041  C   SER A 137      85.035 106.448  50.882  0.00  0.00           C  
ATOM   2042  O   SER A 137      85.737 106.489  49.872  0.00  0.00           O  
ATOM   2043  N   LYS A 138      85.521 106.231  52.117  0.00  0.00           N  
ATOM   2044  HN  LYS A 138      84.811 106.403  52.794  0.00  0.00           H  
ATOM   2045  CA  LYS A 138      86.853 105.854  52.479  0.00  0.00           C  
ATOM   2046  HA  LYS A 138      87.493 105.833  51.611  0.00  0.00           H  
ATOM   2047  CB  LYS A 138      87.458 106.746  53.577  0.00  0.00           C  
ATOM   2048  HB1 LYS A 138      87.019 106.496  54.567  0.00  0.00           H  
ATOM   2049  HB2 LYS A 138      88.559 106.589  53.595  0.00  0.00           H  
ATOM   2050  CG  LYS A 138      87.307 108.258  53.419  0.00  0.00           C  
ATOM   2051  HG1 LYS A 138      87.731 108.603  52.453  0.00  0.00           H  
ATOM   2052  HG2 LYS A 138      86.209 108.430  53.482  0.00  0.00           H  
ATOM   2053  CD  LYS A 138      88.055 109.038  54.502  0.00  0.00           C  
ATOM   2054  HD1 LYS A 138      87.511 108.958  55.468  0.00  0.00           H  
ATOM   2055  HD2 LYS A 138      89.057 108.562  54.453  0.00  0.00           H  
ATOM   2056  CE  LYS A 138      88.230 110.505  54.101  0.00  0.00           C  
ATOM   2057  HE1 LYS A 138      89.039 110.985  54.695  0.00  0.00           H  
ATOM   2058  HE2 LYS A 138      88.501 110.578  53.026  0.00  0.00           H  
ATOM   2059  NZ  LYS A 138      86.956 111.231  54.298  0.00  0.00           N1+
ATOM   2060  HZ1 LYS A 138      87.090 112.153  53.839  0.00  0.00           H  
ATOM   2061  HZ2 LYS A 138      86.085 110.772  53.962  0.00  0.00           H  
ATOM   2062  HZ3 LYS A 138      86.768 111.354  55.314  0.00  0.00           H  
ATOM   2063  C   LYS A 138      86.921 104.424  52.890  0.00  0.00           C  
ATOM   2064  O   LYS A 138      87.928 103.970  53.431  0.00  0.00           O  
ATOM   2065  N   GLY A 139      85.785 103.719  52.738  0.00  0.00           N  
ATOM   2066  HN  GLY A 139      85.118 104.194  52.170  0.00  0.00           H  
ATOM   2067  CA  GLY A 139      85.566 102.348  53.076  0.00  0.00           C  
ATOM   2068  HA1 GLY A 139      84.705 102.044  52.498  0.00  0.00           H  
ATOM   2069  HA2 GLY A 139      86.477 101.847  52.779  0.00  0.00           H  
ATOM   2070  C   GLY A 139      85.282 102.008  54.499  0.00  0.00           C  
ATOM   2071  O   GLY A 139      85.082 100.845  54.847  0.00  0.00           O  
ATOM   2072  N   TYR A 140      85.263 102.972  55.438  0.00  0.00           N  
ATOM   2073  HN  TYR A 140      85.465 103.927  55.239  0.00  0.00           H  
ATOM   2074  CA  TYR A 140      84.875 102.703  56.787  0.00  0.00           C  
ATOM   2075  HA  TYR A 140      85.227 101.705  57.014  0.00  0.00           H  
ATOM   2076  CB  TYR A 140      85.585 103.610  57.804  0.00  0.00           C  
ATOM   2077  HB1 TYR A 140      85.079 104.595  57.875  0.00  0.00           H  
ATOM   2078  HB2 TYR A 140      85.405 103.205  58.823  0.00  0.00           H  
ATOM   2079  CG  TYR A 140      87.034 103.703  57.468  0.00  0.00           C  
ATOM   2080  CD1 TYR A 140      87.833 102.594  57.620  0.00  0.00           C  
ATOM   2081  HD1 TYR A 140      87.305 101.665  57.769  0.00  0.00           H  
ATOM   2082  CE1 TYR A 140      89.200 102.721  57.704  0.00  0.00           C  
ATOM   2083  HE1 TYR A 140      89.787 101.842  57.919  0.00  0.00           H  
ATOM   2084  CZ  TYR A 140      89.758 103.977  57.645  0.00  0.00           C  
ATOM   2085  OH  TYR A 140      91.161 104.108  57.729  0.00  0.00           O  
ATOM   2086  HH  TYR A 140      91.475 103.340  58.208  0.00  0.00           H  
ATOM   2087  CD2 TYR A 140      87.642 104.919  57.253  0.00  0.00           C  
ATOM   2088  HD2 TYR A 140      87.035 105.798  57.097  0.00  0.00           H  
ATOM   2089  CE2 TYR A 140      89.007 105.078  57.306  0.00  0.00           C  
ATOM   2090  HE2 TYR A 140      89.446 106.061  57.217  0.00  0.00           H  
ATOM   2091  C   TYR A 140      83.404 102.766  57.004  0.00  0.00           C  
ATOM   2092  O   TYR A 140      82.741 103.686  56.521  0.00  0.00           O  
ATOM   2093  N   GLY A 141      82.952 101.757  57.771  0.00  0.00           N  
ATOM   2094  HN  GLY A 141      83.546 101.007  58.049  0.00  0.00           H  
ATOM   2095  CA  GLY A 141      81.610 101.579  58.235  0.00  0.00           C  
ATOM   2096  HA1 GLY A 141      81.209 102.581  58.230  0.00  0.00           H  
ATOM   2097  HA2 GLY A 141      81.173 100.877  57.541  0.00  0.00           H  
ATOM   2098  C   GLY A 141      81.523 101.037  59.619  0.00  0.00           C  
ATOM   2099  O   GLY A 141      82.463 101.067  60.412  0.00  0.00           O  
ATOM   2100  N   PHE A 142      80.299 100.601  59.972  0.00  0.00           N  
ATOM   2101  HN  PHE A 142      79.557 100.550  59.307  0.00  0.00           H  
ATOM   2102  CA  PHE A 142      79.981 100.063  61.257  0.00  0.00           C  
ATOM   2103  HA  PHE A 142      80.747  99.371  61.571  0.00  0.00           H  
ATOM   2104  CB  PHE A 142      79.839 101.187  62.298  0.00  0.00           C  
ATOM   2105  HB1 PHE A 142      79.580 100.685  63.255  0.00  0.00           H  
ATOM   2106  HB2 PHE A 142      80.832 101.672  62.406  0.00  0.00           H  
ATOM   2107  CG  PHE A 142      78.842 102.243  61.962  0.00  0.00           C  
ATOM   2108  CD1 PHE A 142      77.514 101.991  62.213  0.00  0.00           C  
ATOM   2109  HD1 PHE A 142      77.194 101.031  62.597  0.00  0.00           H  
ATOM   2110  CE1 PHE A 142      76.562 102.973  62.088  0.00  0.00           C  
ATOM   2111  HE1 PHE A 142      75.535 102.733  62.328  0.00  0.00           H  
ATOM   2112  CZ  PHE A 142      76.880 104.247  61.680  0.00  0.00           C  
ATOM   2113  HZ  PHE A 142      76.158 105.039  61.547  0.00  0.00           H  
ATOM   2114  CD2 PHE A 142      79.173 103.536  61.629  0.00  0.00           C  
ATOM   2115  HD2 PHE A 142      80.226 103.716  61.474  0.00  0.00           H  
ATOM   2116  CE2 PHE A 142      78.216 104.513  61.492  0.00  0.00           C  
ATOM   2117  HE2 PHE A 142      78.429 105.504  61.121  0.00  0.00           H  
ATOM   2118  C   PHE A 142      78.748  99.252  61.058  0.00  0.00           C  
ATOM   2119  O   PHE A 142      78.028  99.425  60.075  0.00  0.00           O  
ATOM   2120  N   VAL A 143      78.630  98.281  61.980  0.00  0.00           N  
ATOM   2121  HN  VAL A 143      79.398  98.182  62.607  0.00  0.00           H  
ATOM   2122  CA  VAL A 143      77.589  97.303  62.057  0.00  0.00           C  
ATOM   2123  HA  VAL A 143      76.754  97.741  61.530  0.00  0.00           H  
ATOM   2124  CB  VAL A 143      77.993  95.961  61.521  0.00  0.00           C  
ATOM   2125  HB  VAL A 143      78.746  95.471  62.174  0.00  0.00           H  
ATOM   2126  CG1 VAL A 143      76.856  94.928  61.612  0.00  0.00           C  
ATOM   2127 1HG1 VAL A 143      75.990  95.337  61.051  0.00  0.00           H  
ATOM   2128 2HG1 VAL A 143      77.113  93.988  61.078  0.00  0.00           H  
ATOM   2129 3HG1 VAL A 143      76.507  94.780  62.657  0.00  0.00           H  
ATOM   2130  CG2 VAL A 143      78.449  96.050  60.056  0.00  0.00           C  
ATOM   2131 1HG2 VAL A 143      78.710  95.103  59.539  0.00  0.00           H  
ATOM   2132 2HG2 VAL A 143      77.564  96.524  59.579  0.00  0.00           H  
ATOM   2133 3HG2 VAL A 143      79.303  96.759  60.007  0.00  0.00           H  
ATOM   2134  C   VAL A 143      77.121  97.160  63.466  0.00  0.00           C  
ATOM   2135  O   VAL A 143      77.873  97.122  64.439  0.00  0.00           O  
ATOM   2136  N   HIS A 144      75.798  97.060  63.686  0.00  0.00           N  
ATOM   2137  HN  HIS A 144      75.095  97.054  62.979  0.00  0.00           H  
ATOM   2138  CA  HIS A 144      75.198  97.039  64.982  0.00  0.00           C  
ATOM   2139  HA  HIS A 144      75.998  96.880  65.689  0.00  0.00           H  
ATOM   2140  CB  HIS A 144      74.290  98.240  65.296  0.00  0.00           C  
ATOM   2141  HB1 HIS A 144      73.448  98.212  64.572  0.00  0.00           H  
ATOM   2142  HB2 HIS A 144      73.858  98.026  66.297  0.00  0.00           H  
ATOM   2143  ND1 HIS A 144      74.229 100.708  65.451  0.00  0.00           N  
ATOM   2144  CG  HIS A 144      74.994  99.563  65.355  0.00  0.00           C  
ATOM   2145  CE1 HIS A 144      75.116 101.656  65.687  0.00  0.00           C  
ATOM   2146  HE1 HIS A 144      75.001 102.714  65.922  0.00  0.00           H  
ATOM   2147  NE2 HIS A 144      76.398 101.200  65.658  0.00  0.00           N  
ATOM   2148  HE2 HIS A 144      77.217 101.756  65.520  0.00  0.00           H  
ATOM   2149  CD2 HIS A 144      76.322  99.839  65.441  0.00  0.00           C  
ATOM   2150  HD2 HIS A 144      77.183  99.183  65.483  0.00  0.00           H  
ATOM   2151  C   HIS A 144      74.273  95.884  65.178  0.00  0.00           C  
ATOM   2152  O   HIS A 144      73.259  95.773  64.494  0.00  0.00           O  
ATOM   2153  N   PHE A 145      74.612  94.912  66.042  0.00  0.00           N  
ATOM   2154  HN  PHE A 145      75.550  94.963  66.377  0.00  0.00           H  
ATOM   2155  CA  PHE A 145      73.844  93.765  66.422  0.00  0.00           C  
ATOM   2156  HA  PHE A 145      73.099  93.585  65.664  0.00  0.00           H  
ATOM   2157  CB  PHE A 145      74.799  92.572  66.604  0.00  0.00           C  
ATOM   2158  HB1 PHE A 145      75.751  92.922  67.056  0.00  0.00           H  
ATOM   2159  HB2 PHE A 145      74.357  91.662  67.060  0.00  0.00           H  
ATOM   2160  CG  PHE A 145      75.191  91.975  65.297  0.00  0.00           C  
ATOM   2161  CD1 PHE A 145      74.429  91.126  64.534  0.00  0.00           C  
ATOM   2162  HD1 PHE A 145      73.442  90.824  64.857  0.00  0.00           H  
ATOM   2163  CE1 PHE A 145      74.772  90.732  63.263  0.00  0.00           C  
ATOM   2164  HE1 PHE A 145      74.116  90.097  62.685  0.00  0.00           H  
ATOM   2165  CZ  PHE A 145      75.966  91.171  62.737  0.00  0.00           C  
ATOM   2166  HZ  PHE A 145      76.310  90.800  61.783  0.00  0.00           H  
ATOM   2167  CD2 PHE A 145      76.406  92.323  64.754  0.00  0.00           C  
ATOM   2168  HD2 PHE A 145      77.073  92.948  65.330  0.00  0.00           H  
ATOM   2169  CE2 PHE A 145      76.833  91.892  63.520  0.00  0.00           C  
ATOM   2170  HE2 PHE A 145      77.773  92.246  63.120  0.00  0.00           H  
ATOM   2171  C   PHE A 145      73.232  93.994  67.761  0.00  0.00           C  
ATOM   2172  O   PHE A 145      73.587  94.852  68.566  0.00  0.00           O  
ATOM   2173  N   GLU A 146      72.129  93.242  67.941  0.00  0.00           N  
ATOM   2174  HN  GLU A 146      71.765  92.680  67.203  0.00  0.00           H  
ATOM   2175  CA  GLU A 146      71.373  93.183  69.152  0.00  0.00           C  
ATOM   2176  HA  GLU A 146      71.169  94.218  69.384  0.00  0.00           H  
ATOM   2177  CB  GLU A 146      69.998  92.549  68.881  0.00  0.00           C  
ATOM   2178  HB1 GLU A 146      69.707  92.903  67.868  0.00  0.00           H  
ATOM   2179  HB2 GLU A 146      69.967  91.441  68.796  0.00  0.00           H  
ATOM   2180  CG  GLU A 146      68.962  92.887  69.953  0.00  0.00           C  
ATOM   2181  HG1 GLU A 146      69.214  92.544  70.981  0.00  0.00           H  
ATOM   2182  HG2 GLU A 146      68.836  93.991  69.968  0.00  0.00           H  
ATOM   2183  CD  GLU A 146      67.644  92.195  69.635  0.00  0.00           C  
ATOM   2184  OE1 GLU A 146      67.594  90.952  69.439  0.00  0.00           O  
ATOM   2185  OE2 GLU A 146      66.589  92.872  69.499  0.00  0.00           O  
ATOM   2186  C   GLU A 146      72.000  92.715  70.420  0.00  0.00           C  
ATOM   2187  O   GLU A 146      71.752  93.264  71.491  0.00  0.00           O  
ATOM   2188  N   THR A 147      72.775  91.618  70.329  0.00  0.00           N  
ATOM   2189  HN  THR A 147      72.941  91.241  69.422  0.00  0.00           H  
ATOM   2190  CA  THR A 147      73.442  90.948  71.403  0.00  0.00           C  
ATOM   2191  HA  THR A 147      73.286  91.490  72.323  0.00  0.00           H  
ATOM   2192  CB  THR A 147      72.909  89.555  71.569  0.00  0.00           C  
ATOM   2193  HB  THR A 147      73.433  88.899  72.294  0.00  0.00           H  
ATOM   2194  OG1 THR A 147      73.153  88.809  70.384  0.00  0.00           O  
ATOM   2195  HG1 THR A 147      73.067  87.879  70.607  0.00  0.00           H  
ATOM   2196  CG2 THR A 147      71.393  89.517  71.814  0.00  0.00           C  
ATOM   2197 1HG2 THR A 147      70.891  90.094  72.622  0.00  0.00           H  
ATOM   2198 2HG2 THR A 147      71.026  89.882  70.831  0.00  0.00           H  
ATOM   2199 3HG2 THR A 147      70.992  88.492  71.970  0.00  0.00           H  
ATOM   2200  C   THR A 147      74.914  90.852  71.201  0.00  0.00           C  
ATOM   2201  O   THR A 147      75.387  91.232  70.131  0.00  0.00           O  
ATOM   2202  N   GLN A 148      75.684  90.388  72.201  0.00  0.00           N  
ATOM   2203  HN  GLN A 148      75.345  90.172  73.114  0.00  0.00           H  
ATOM   2204  CA  GLN A 148      77.084  90.114  72.109  0.00  0.00           C  
ATOM   2205  HA  GLN A 148      77.472  90.949  71.542  0.00  0.00           H  
ATOM   2206  CB  GLN A 148      77.751  90.064  73.492  0.00  0.00           C  
ATOM   2207  HB1 GLN A 148      77.313  90.965  73.970  0.00  0.00           H  
ATOM   2208  HB2 GLN A 148      77.380  89.189  74.065  0.00  0.00           H  
ATOM   2209  CG  GLN A 148      79.280  90.147  73.539  0.00  0.00           C  
ATOM   2210  HG1 GLN A 148      79.703  89.341  72.905  0.00  0.00           H  
ATOM   2211  HG2 GLN A 148      79.686  91.111  73.164  0.00  0.00           H  
ATOM   2212  CD  GLN A 148      79.787  89.850  74.943  0.00  0.00           C  
ATOM   2213  OE1 GLN A 148      79.218  90.291  75.939  0.00  0.00           O  
ATOM   2214  NE2 GLN A 148      80.881  89.042  74.975  0.00  0.00           N  
ATOM   2215 1HE2 GLN A 148      81.188  88.752  74.069  0.00  0.00           H  
ATOM   2216 2HE2 GLN A 148      81.293  88.912  75.878  0.00  0.00           H  
ATOM   2217  C   GLN A 148      77.454  88.892  71.338  0.00  0.00           C  
ATOM   2218  O   GLN A 148      78.334  88.740  70.493  0.00  0.00           O  
ATOM   2219  N   GLU A 149      76.633  87.835  71.479  0.00  0.00           N  
ATOM   2220  HN  GLU A 149      75.893  87.829  72.148  0.00  0.00           H  
ATOM   2221  CA  GLU A 149      76.826  86.614  70.761  0.00  0.00           C  
ATOM   2222  HA  GLU A 149      77.830  86.307  71.012  0.00  0.00           H  
ATOM   2223  CB  GLU A 149      75.832  85.638  71.412  0.00  0.00           C  
ATOM   2224  HB1 GLU A 149      75.969  85.707  72.514  0.00  0.00           H  
ATOM   2225  HB2 GLU A 149      74.792  85.965  71.201  0.00  0.00           H  
ATOM   2226  CG  GLU A 149      75.939  84.164  71.015  0.00  0.00           C  
ATOM   2227  HG1 GLU A 149      76.968  83.742  71.040  0.00  0.00           H  
ATOM   2228  HG2 GLU A 149      75.308  83.591  71.726  0.00  0.00           H  
ATOM   2229  CD  GLU A 149      75.413  83.886  69.614  0.00  0.00           C  
ATOM   2230  OE1 GLU A 149      74.339  84.452  69.278  0.00  0.00           O  
ATOM   2231  OE2 GLU A 149      75.992  83.050  68.869  0.00  0.00           O  
ATOM   2232  C   GLU A 149      76.700  86.770  69.285  0.00  0.00           C  
ATOM   2233  O   GLU A 149      77.280  86.044  68.479  0.00  0.00           O  
ATOM   2234  N   ALA A 150      75.786  87.620  68.780  0.00  0.00           N  
ATOM   2235  HN  ALA A 150      75.122  88.134  69.320  0.00  0.00           H  
ATOM   2236  CA  ALA A 150      75.507  87.865  67.400  0.00  0.00           C  
ATOM   2237  HA  ALA A 150      75.374  86.903  66.929  0.00  0.00           H  
ATOM   2238  CB  ALA A 150      74.268  88.773  67.462  0.00  0.00           C  
ATOM   2239  HB1 ALA A 150      73.397  88.303  67.968  0.00  0.00           H  
ATOM   2240  HB2 ALA A 150      74.552  89.619  68.124  0.00  0.00           H  
ATOM   2241  HB3 ALA A 150      73.835  89.037  66.474  0.00  0.00           H  
ATOM   2242  C   ALA A 150      76.624  88.600  66.744  0.00  0.00           C  
ATOM   2243  O   ALA A 150      76.940  88.197  65.626  0.00  0.00           O  
ATOM   2244  N   ALA A 151      77.298  89.544  67.429  0.00  0.00           N  
ATOM   2245  HN  ALA A 151      76.959  89.660  68.359  0.00  0.00           H  
ATOM   2246  CA  ALA A 151      78.499  90.149  66.947  0.00  0.00           C  
ATOM   2247  HA  ALA A 151      78.395  90.580  65.962  0.00  0.00           H  
ATOM   2248  CB  ALA A 151      78.699  91.324  67.921  0.00  0.00           C  
ATOM   2249  HB1 ALA A 151      77.729  91.866  67.927  0.00  0.00           H  
ATOM   2250  HB2 ALA A 151      78.937  91.048  68.971  0.00  0.00           H  
ATOM   2251  HB3 ALA A 151      79.511  91.992  67.564  0.00  0.00           H  
ATOM   2252  C   ALA A 151      79.734  89.317  66.965  0.00  0.00           C  
ATOM   2253  O   ALA A 151      80.536  89.305  66.033  0.00  0.00           O  
ATOM   2254  N   GLU A 152      80.014  88.530  68.018  0.00  0.00           N  
ATOM   2255  HN  GLU A 152      79.385  88.568  68.793  0.00  0.00           H  
ATOM   2256  CA  GLU A 152      80.930  87.431  68.052  0.00  0.00           C  
ATOM   2257  HA  GLU A 152      81.934  87.821  67.964  0.00  0.00           H  
ATOM   2258  CB  GLU A 152      80.930  86.852  69.475  0.00  0.00           C  
ATOM   2259  HB1 GLU A 152      79.902  86.576  69.797  0.00  0.00           H  
ATOM   2260  HB2 GLU A 152      81.568  85.942  69.475  0.00  0.00           H  
ATOM   2261  CG  GLU A 152      81.533  87.920  70.392  0.00  0.00           C  
ATOM   2262  HG1 GLU A 152      82.570  88.125  70.048  0.00  0.00           H  
ATOM   2263  HG2 GLU A 152      80.915  88.825  70.569  0.00  0.00           H  
ATOM   2264  CD  GLU A 152      81.698  87.500  71.846  0.00  0.00           C  
ATOM   2265  OE1 GLU A 152      81.284  86.373  72.225  0.00  0.00           O  
ATOM   2266  OE2 GLU A 152      82.196  88.325  72.659  0.00  0.00           O  
ATOM   2267  C   GLU A 152      80.643  86.407  67.009  0.00  0.00           C  
ATOM   2268  O   GLU A 152      81.538  85.885  66.345  0.00  0.00           O  
ATOM   2269  N   ARG A 153      79.386  86.067  66.669  0.00  0.00           N  
ATOM   2270  HN  ARG A 153      78.617  86.217  67.286  0.00  0.00           H  
ATOM   2271  CA  ARG A 153      79.204  85.113  65.620  0.00  0.00           C  
ATOM   2272  HA  ARG A 153      79.809  84.257  65.878  0.00  0.00           H  
ATOM   2273  CB  ARG A 153      77.754  84.632  65.791  0.00  0.00           C  
ATOM   2274  HB1 ARG A 153      77.625  84.242  66.824  0.00  0.00           H  
ATOM   2275  HB2 ARG A 153      76.961  85.412  65.776  0.00  0.00           H  
ATOM   2276  CG  ARG A 153      77.373  83.598  64.733  0.00  0.00           C  
ATOM   2277  HG1 ARG A 153      77.035  84.117  63.809  0.00  0.00           H  
ATOM   2278  HG2 ARG A 153      78.249  82.939  64.544  0.00  0.00           H  
ATOM   2279  CD  ARG A 153      76.236  82.673  65.168  0.00  0.00           C  
ATOM   2280  HD1 ARG A 153      75.720  82.244  64.283  0.00  0.00           H  
ATOM   2281  HD2 ARG A 153      76.662  81.844  65.774  0.00  0.00           H  
ATOM   2282  NE  ARG A 153      75.241  83.299  66.085  0.00  0.00           N  
ATOM   2283  HE  ARG A 153      75.359  83.286  67.077  0.00  0.00           H  
ATOM   2284  CZ  ARG A 153      74.370  84.260  65.661  0.00  0.00           C  
ATOM   2285  NH1 ARG A 153      73.555  84.814  66.604  0.00  0.00           N  
ATOM   2286 1HH1 ARG A 153      73.731  84.610  67.568  0.00  0.00           H  
ATOM   2287 2HH1 ARG A 153      73.080  85.600  66.205  0.00  0.00           H  
ATOM   2288  NH2 ARG A 153      74.328  84.681  64.363  0.00  0.00           N  
ATOM   2289 1HH2 ARG A 153      74.791  84.173  63.639  0.00  0.00           H  
ATOM   2290 2HH2 ARG A 153      73.686  85.382  64.049  0.00  0.00           H  
ATOM   2291  C   ARG A 153      79.448  85.684  64.265  0.00  0.00           C  
ATOM   2292  O   ARG A 153      80.209  85.066  63.523  0.00  0.00           O  
ATOM   2293  N   ALA A 154      78.916  86.867  63.912  0.00  0.00           N  
ATOM   2294  HN  ALA A 154      78.312  87.287  64.586  0.00  0.00           H  
ATOM   2295  CA  ALA A 154      79.214  87.624  62.737  0.00  0.00           C  
ATOM   2296  HA  ALA A 154      78.760  87.113  61.900  0.00  0.00           H  
ATOM   2297  CB  ALA A 154      78.460  88.954  62.903  0.00  0.00           C  
ATOM   2298  HB1 ALA A 154      77.406  88.637  63.047  0.00  0.00           H  
ATOM   2299  HB2 ALA A 154      78.757  89.546  63.795  0.00  0.00           H  
ATOM   2300  HB3 ALA A 154      78.414  89.469  61.920  0.00  0.00           H  
ATOM   2301  C   ALA A 154      80.654  87.837  62.417  0.00  0.00           C  
ATOM   2302  O   ALA A 154      81.093  87.788  61.269  0.00  0.00           O  
ATOM   2303  N   ILE A 155      81.441  88.257  63.424  0.00  0.00           N  
ATOM   2304  HN  ILE A 155      81.131  88.369  64.364  0.00  0.00           H  
ATOM   2305  CA  ILE A 155      82.744  88.825  63.268  0.00  0.00           C  
ATOM   2306  HA  ILE A 155      82.528  89.626  62.576  0.00  0.00           H  
ATOM   2307  CB  ILE A 155      83.393  89.341  64.517  0.00  0.00           C  
ATOM   2308  HB  ILE A 155      82.629  89.865  65.131  0.00  0.00           H  
ATOM   2309  CG2 ILE A 155      83.902  88.203  65.417  0.00  0.00           C  
ATOM   2310 1HG2 ILE A 155      84.266  88.554  66.407  0.00  0.00           H  
ATOM   2311 2HG2 ILE A 155      83.038  87.520  65.558  0.00  0.00           H  
ATOM   2312 3HG2 ILE A 155      84.726  87.603  64.974  0.00  0.00           H  
ATOM   2313  CG1 ILE A 155      84.410  90.401  64.059  0.00  0.00           C  
ATOM   2314 1HG1 ILE A 155      85.332  89.926  63.660  0.00  0.00           H  
ATOM   2315 2HG1 ILE A 155      83.981  91.048  63.266  0.00  0.00           H  
ATOM   2316  CD  ILE A 155      84.783  91.287  65.247  0.00  0.00           C  
ATOM   2317  HD1 ILE A 155      83.890  91.939  65.360  0.00  0.00           H  
ATOM   2318  HD2 ILE A 155      84.916  90.608  66.116  0.00  0.00           H  
ATOM   2319  HD3 ILE A 155      85.592  92.032  65.099  0.00  0.00           H  
ATOM   2320  C   ILE A 155      83.671  87.945  62.505  0.00  0.00           C  
ATOM   2321  O   ILE A 155      84.258  88.358  61.508  0.00  0.00           O  
ATOM   2322  N   GLU A 156      83.846  86.665  62.888  0.00  0.00           N  
ATOM   2323  HN  GLU A 156      83.339  86.269  63.648  0.00  0.00           H  
ATOM   2324  CA  GLU A 156      84.624  85.766  62.095  0.00  0.00           C  
ATOM   2325  HA  GLU A 156      85.681  85.990  62.058  0.00  0.00           H  
ATOM   2326  CB  GLU A 156      84.596  84.504  62.972  0.00  0.00           C  
ATOM   2327  HB1 GLU A 156      85.070  83.650  62.444  0.00  0.00           H  
ATOM   2328  HB2 GLU A 156      85.189  84.861  63.841  0.00  0.00           H  
ATOM   2329  CG  GLU A 156      83.290  83.926  63.520  0.00  0.00           C  
ATOM   2330  HG1 GLU A 156      82.860  84.585  64.304  0.00  0.00           H  
ATOM   2331  HG2 GLU A 156      82.683  83.903  62.590  0.00  0.00           H  
ATOM   2332  CD  GLU A 156      83.499  82.510  64.038  0.00  0.00           C  
ATOM   2333  OE1 GLU A 156      84.355  82.300  64.940  0.00  0.00           O  
ATOM   2334  OE2 GLU A 156      82.850  81.562  63.520  0.00  0.00           O  
ATOM   2335  C   GLU A 156      84.077  85.357  60.771  0.00  0.00           C  
ATOM   2336  O   GLU A 156      84.883  85.175  59.860  0.00  0.00           O  
ATOM   2337  N   LYS A 157      82.758  85.307  60.507  0.00  0.00           N  
ATOM   2338  HN  LYS A 157      82.024  85.600  61.114  0.00  0.00           H  
ATOM   2339  CA  LYS A 157      82.281  84.975  59.200  0.00  0.00           C  
ATOM   2340  HA  LYS A 157      82.869  84.160  58.801  0.00  0.00           H  
ATOM   2341  CB  LYS A 157      80.783  84.635  59.309  0.00  0.00           C  
ATOM   2342  HB1 LYS A 157      80.218  85.528  59.646  0.00  0.00           H  
ATOM   2343  HB2 LYS A 157      80.356  84.358  58.322  0.00  0.00           H  
ATOM   2344  CG  LYS A 157      80.635  83.468  60.288  0.00  0.00           C  
ATOM   2345  HG1 LYS A 157      81.052  82.518  59.895  0.00  0.00           H  
ATOM   2346  HG2 LYS A 157      81.122  83.783  61.236  0.00  0.00           H  
ATOM   2347  CD  LYS A 157      79.173  83.208  60.653  0.00  0.00           C  
ATOM   2348  HD1 LYS A 157      78.641  84.100  61.050  0.00  0.00           H  
ATOM   2349  HD2 LYS A 157      78.528  82.970  59.780  0.00  0.00           H  
ATOM   2350  CE  LYS A 157      78.976  82.233  61.816  0.00  0.00           C  
ATOM   2351  HE1 LYS A 157      79.502  82.670  62.690  0.00  0.00           H  
ATOM   2352  HE2 LYS A 157      77.886  82.085  61.972  0.00  0.00           H  
ATOM   2353  NZ  LYS A 157      79.510  80.908  61.432  0.00  0.00           N1+
ATOM   2354  HZ1 LYS A 157      80.525  80.760  61.600  0.00  0.00           H  
ATOM   2355  HZ2 LYS A 157      78.981  80.242  62.031  0.00  0.00           H  
ATOM   2356  HZ3 LYS A 157      79.274  80.805  60.425  0.00  0.00           H  
ATOM   2357  C   LYS A 157      82.553  86.068  58.227  0.00  0.00           C  
ATOM   2358  O   LYS A 157      82.862  85.804  57.065  0.00  0.00           O  
ATOM   2359  N   MET A 158      82.327  87.323  58.654  0.00  0.00           N  
ATOM   2360  HN  MET A 158      82.099  87.402  59.621  0.00  0.00           H  
ATOM   2361  CA  MET A 158      82.416  88.500  57.847  0.00  0.00           C  
ATOM   2362  HA  MET A 158      82.005  88.361  56.860  0.00  0.00           H  
ATOM   2363  CB  MET A 158      81.464  89.535  58.469  0.00  0.00           C  
ATOM   2364  HB1 MET A 158      80.554  88.955  58.726  0.00  0.00           H  
ATOM   2365  HB2 MET A 158      81.968  89.896  59.392  0.00  0.00           H  
ATOM   2366  CG  MET A 158      81.067  90.736  57.611  0.00  0.00           C  
ATOM   2367  HG1 MET A 158      81.976  91.355  57.441  0.00  0.00           H  
ATOM   2368  HG2 MET A 158      80.683  90.545  56.587  0.00  0.00           H  
ATOM   2369  SD  MET A 158      79.776  91.753  58.389  0.00  0.00           S  
ATOM   2370  CE  MET A 158      80.444  92.048  60.053  0.00  0.00           C  
ATOM   2371  HE1 MET A 158      81.371  92.650  59.955  0.00  0.00           H  
ATOM   2372  HE2 MET A 158      79.741  92.586  60.725  0.00  0.00           H  
ATOM   2373  HE3 MET A 158      80.750  91.116  60.576  0.00  0.00           H  
ATOM   2374  C   MET A 158      83.789  89.060  57.689  0.00  0.00           C  
ATOM   2375  O   MET A 158      84.078  89.834  56.778  0.00  0.00           O  
ATOM   2376  N   ASN A 159      84.704  88.759  58.628  0.00  0.00           N  
ATOM   2377  HN  ASN A 159      84.350  88.286  59.434  0.00  0.00           H  
ATOM   2378  CA  ASN A 159      86.083  89.023  58.362  0.00  0.00           C  
ATOM   2379  HA  ASN A 159      86.310  90.046  58.106  0.00  0.00           H  
ATOM   2380  CB  ASN A 159      87.085  88.604  59.452  0.00  0.00           C  
ATOM   2381  HB1 ASN A 159      86.578  88.751  60.431  0.00  0.00           H  
ATOM   2382  HB2 ASN A 159      87.296  87.514  59.439  0.00  0.00           H  
ATOM   2383  CG  ASN A 159      88.384  89.397  59.425  0.00  0.00           C  
ATOM   2384  OD1 ASN A 159      88.491  90.391  58.710  0.00  0.00           O  
ATOM   2385  ND2 ASN A 159      89.412  88.970  60.206  0.00  0.00           N  
ATOM   2386 1HD2 ASN A 159      89.433  88.191  60.835  0.00  0.00           H  
ATOM   2387 2HD2 ASN A 159      90.299  89.412  60.065  0.00  0.00           H  
ATOM   2388  C   ASN A 159      86.608  88.288  57.178  0.00  0.00           C  
ATOM   2389  O   ASN A 159      86.530  87.070  57.020  0.00  0.00           O  
ATOM   2390  N   GLY A 160      87.123  89.059  56.204  0.00  0.00           N  
ATOM   2391  HN  GLY A 160      87.280  90.043  56.243  0.00  0.00           H  
ATOM   2392  CA  GLY A 160      87.584  88.591  54.931  0.00  0.00           C  
ATOM   2393  HA1 GLY A 160      88.258  89.324  54.514  0.00  0.00           H  
ATOM   2394  HA2 GLY A 160      88.109  87.661  55.075  0.00  0.00           H  
ATOM   2395  C   GLY A 160      86.584  88.399  53.843  0.00  0.00           C  
ATOM   2396  O   GLY A 160      86.976  87.923  52.777  0.00  0.00           O  
ATOM   2397  N   MET A 161      85.326  88.812  54.084  0.00  0.00           N  
ATOM   2398  HN  MET A 161      85.108  89.105  55.011  0.00  0.00           H  
ATOM   2399  CA  MET A 161      84.195  88.618  53.232  0.00  0.00           C  
ATOM   2400  HA  MET A 161      84.013  87.574  53.021  0.00  0.00           H  
ATOM   2401  CB  MET A 161      82.891  88.941  53.979  0.00  0.00           C  
ATOM   2402  HB1 MET A 161      82.817  88.193  54.797  0.00  0.00           H  
ATOM   2403  HB2 MET A 161      83.100  89.916  54.467  0.00  0.00           H  
ATOM   2404  CG  MET A 161      81.579  89.037  53.197  0.00  0.00           C  
ATOM   2405  HG1 MET A 161      81.582  89.818  52.406  0.00  0.00           H  
ATOM   2406  HG2 MET A 161      81.602  88.096  52.607  0.00  0.00           H  
ATOM   2407  SD  MET A 161      80.046  88.983  54.169  0.00  0.00           S  
ATOM   2408  CE  MET A 161      79.895  87.209  54.526  0.00  0.00           C  
ATOM   2409  HE1 MET A 161      79.358  86.809  53.639  0.00  0.00           H  
ATOM   2410  HE2 MET A 161      80.876  86.688  54.545  0.00  0.00           H  
ATOM   2411  HE3 MET A 161      79.259  86.997  55.411  0.00  0.00           H  
ATOM   2412  C   MET A 161      84.267  89.330  51.923  0.00  0.00           C  
ATOM   2413  O   MET A 161      84.846  90.412  51.869  0.00  0.00           O  
ATOM   2414  N   LEU A 162      83.759  88.789  50.801  0.00  0.00           N  
ATOM   2415  HN  LEU A 162      83.376  87.871  50.886  0.00  0.00           H  
ATOM   2416  CA  LEU A 162      83.825  89.460  49.540  0.00  0.00           C  
ATOM   2417  HA  LEU A 162      84.679  90.121  49.586  0.00  0.00           H  
ATOM   2418  CB  LEU A 162      84.173  88.477  48.410  0.00  0.00           C  
ATOM   2419  HB1 LEU A 162      83.284  87.845  48.197  0.00  0.00           H  
ATOM   2420  HB2 LEU A 162      84.258  88.991  47.430  0.00  0.00           H  
ATOM   2421  CG  LEU A 162      85.405  87.593  48.670  0.00  0.00           C  
ATOM   2422  HG  LEU A 162      85.555  87.492  49.766  0.00  0.00           H  
ATOM   2423  CD1 LEU A 162      85.248  86.181  48.081  0.00  0.00           C  
ATOM   2424 1HD1 LEU A 162      86.062  85.525  48.463  0.00  0.00           H  
ATOM   2425 2HD1 LEU A 162      84.278  85.687  48.296  0.00  0.00           H  
ATOM   2426 3HD1 LEU A 162      85.423  86.149  46.983  0.00  0.00           H  
ATOM   2427  CD2 LEU A 162      86.605  88.258  47.972  0.00  0.00           C  
ATOM   2428 1HD2 LEU A 162      86.640  89.358  48.134  0.00  0.00           H  
ATOM   2429 2HD2 LEU A 162      87.551  87.780  48.309  0.00  0.00           H  
ATOM   2430 3HD2 LEU A 162      86.510  88.329  46.868  0.00  0.00           H  
ATOM   2431  C   LEU A 162      82.603  90.277  49.305  0.00  0.00           C  
ATOM   2432  O   LEU A 162      81.518  89.726  49.126  0.00  0.00           O  
ATOM   2433  N   LEU A 163      82.722  91.616  49.227  0.00  0.00           N  
ATOM   2434  HN  LEU A 163      83.589  92.048  49.466  0.00  0.00           H  
ATOM   2435  CA  LEU A 163      81.637  92.481  48.885  0.00  0.00           C  
ATOM   2436  HA  LEU A 163      80.697  91.992  48.672  0.00  0.00           H  
ATOM   2437  CB  LEU A 163      81.460  93.479  50.042  0.00  0.00           C  
ATOM   2438  HB1 LEU A 163      82.362  94.123  50.107  0.00  0.00           H  
ATOM   2439  HB2 LEU A 163      80.629  94.186  49.835  0.00  0.00           H  
ATOM   2440  CG  LEU A 163      81.136  92.906  51.432  0.00  0.00           C  
ATOM   2441  HG  LEU A 163      82.053  92.355  51.730  0.00  0.00           H  
ATOM   2442  CD1 LEU A 163      80.989  93.926  52.574  0.00  0.00           C  
ATOM   2443 1HD1 LEU A 163      80.489  93.439  53.439  0.00  0.00           H  
ATOM   2444 2HD1 LEU A 163      81.916  94.287  53.070  0.00  0.00           H  
ATOM   2445 3HD1 LEU A 163      80.399  94.836  52.342  0.00  0.00           H  
ATOM   2446  CD2 LEU A 163      79.867  92.036  51.476  0.00  0.00           C  
ATOM   2447 1HD2 LEU A 163      79.843  91.259  50.681  0.00  0.00           H  
ATOM   2448 2HD2 LEU A 163      79.870  91.386  52.377  0.00  0.00           H  
ATOM   2449 3HD2 LEU A 163      78.973  92.682  51.340  0.00  0.00           H  
ATOM   2450  C   LEU A 163      82.064  93.147  47.623  0.00  0.00           C  
ATOM   2451  O   LEU A 163      82.999  93.946  47.600  0.00  0.00           O  
ATOM   2452  N   ASN A 164      81.378  92.830  46.510  0.00  0.00           N  
ATOM   2453  HN  ASN A 164      80.535  92.304  46.574  0.00  0.00           H  
ATOM   2454  CA  ASN A 164      81.572  93.391  45.208  0.00  0.00           C  
ATOM   2455  HA  ASN A 164      80.891  92.810  44.603  0.00  0.00           H  
ATOM   2456  CB  ASN A 164      81.086  94.846  45.093  0.00  0.00           C  
ATOM   2457  HB1 ASN A 164      81.776  95.492  45.674  0.00  0.00           H  
ATOM   2458  HB2 ASN A 164      81.178  95.189  44.039  0.00  0.00           H  
ATOM   2459  CG  ASN A 164      79.641  95.021  45.538  0.00  0.00           C  
ATOM   2460  OD1 ASN A 164      78.799  94.130  45.456  0.00  0.00           O  
ATOM   2461  ND2 ASN A 164      79.286  96.216  46.086  0.00  0.00           N  
ATOM   2462 1HD2 ASN A 164      79.960  96.943  45.958  0.00  0.00           H  
ATOM   2463 2HD2 ASN A 164      78.333  96.308  46.373  0.00  0.00           H  
ATOM   2464  C   ASN A 164      82.960  93.182  44.705  0.00  0.00           C  
ATOM   2465  O   ASN A 164      83.668  94.091  44.278  0.00  0.00           O  
ATOM   2466  N   ASP A 165      83.390  91.909  44.727  0.00  0.00           N  
ATOM   2467  HN  ASP A 165      82.716  91.253  45.062  0.00  0.00           H  
ATOM   2468  CA  ASP A 165      84.696  91.406  44.429  0.00  0.00           C  
ATOM   2469  HA  ASP A 165      84.607  90.360  44.681  0.00  0.00           H  
ATOM   2470  CB  ASP A 165      85.090  91.700  42.971  0.00  0.00           C  
ATOM   2471  HB1 ASP A 165      85.215  92.801  42.862  0.00  0.00           H  
ATOM   2472  HB2 ASP A 165      85.985  91.068  42.799  0.00  0.00           H  
ATOM   2473  CG  ASP A 165      83.990  91.298  42.000  0.00  0.00           C  
ATOM   2474  OD1 ASP A 165      83.627  90.092  41.977  0.00  0.00           O  
ATOM   2475  OD2 ASP A 165      83.440  92.211  41.325  0.00  0.00           O  
ATOM   2476  C   ASP A 165      85.787  91.949  45.286  0.00  0.00           C  
ATOM   2477  O   ASP A 165      86.982  91.757  45.065  0.00  0.00           O  
ATOM   2478  N   ARG A 166      85.411  92.652  46.368  0.00  0.00           N  
ATOM   2479  HN  ARG A 166      84.475  92.944  46.550  0.00  0.00           H  
ATOM   2480  CA  ARG A 166      86.386  93.257  47.220  0.00  0.00           C  
ATOM   2481  HA  ARG A 166      87.402  92.981  46.975  0.00  0.00           H  
ATOM   2482  CB  ARG A 166      86.361  94.786  47.064  0.00  0.00           C  
ATOM   2483  HB1 ARG A 166      86.535  95.078  46.007  0.00  0.00           H  
ATOM   2484  HB2 ARG A 166      85.388  95.184  47.426  0.00  0.00           H  
ATOM   2485  CG  ARG A 166      87.439  95.541  47.843  0.00  0.00           C  
ATOM   2486  HG1 ARG A 166      87.427  95.146  48.882  0.00  0.00           H  
ATOM   2487  HG2 ARG A 166      88.449  95.301  47.448  0.00  0.00           H  
ATOM   2488  CD  ARG A 166      87.138  97.039  47.746  0.00  0.00           C  
ATOM   2489  HD1 ARG A 166      87.248  97.322  46.678  0.00  0.00           H  
ATOM   2490  HD2 ARG A 166      86.070  97.261  47.959  0.00  0.00           H  
ATOM   2491  NE  ARG A 166      88.080  97.853  48.564  0.00  0.00           N  
ATOM   2492  HE  ARG A 166      88.753  97.266  49.016  0.00  0.00           H  
ATOM   2493  CZ  ARG A 166      88.417  99.154  48.328  0.00  0.00           C  
ATOM   2494  NH1 ARG A 166      89.588  99.601  48.868  0.00  0.00           N  
ATOM   2495 1HH1 ARG A 166      90.070  98.903  49.402  0.00  0.00           H  
ATOM   2496 2HH1 ARG A 166      89.774 100.575  48.741  0.00  0.00           H  
ATOM   2497  NH2 ARG A 166      87.828  99.846  47.309  0.00  0.00           N  
ATOM   2498 1HH2 ARG A 166      86.916  99.622  46.968  0.00  0.00           H  
ATOM   2499 2HH2 ARG A 166      88.310 100.645  46.948  0.00  0.00           H  
ATOM   2500  C   ARG A 166      86.288  92.874  48.656  0.00  0.00           C  
ATOM   2501  O   ARG A 166      85.227  92.879  49.276  0.00  0.00           O  
ATOM   2502  N   LYS A 167      87.424  92.543  49.300  0.00  0.00           N  
ATOM   2503  HN  LYS A 167      88.308  92.622  48.849  0.00  0.00           H  
ATOM   2504  CA  LYS A 167      87.240  91.985  50.605  0.00  0.00           C  
ATOM   2505  HA  LYS A 167      86.434  91.268  50.597  0.00  0.00           H  
ATOM   2506  CB  LYS A 167      88.506  91.269  51.107  0.00  0.00           C  
ATOM   2507  HB1 LYS A 167      89.470  91.817  51.151  0.00  0.00           H  
ATOM   2508  HB2 LYS A 167      88.254  90.955  52.143  0.00  0.00           H  
ATOM   2509  CG  LYS A 167      88.943  90.027  50.330  0.00  0.00           C  
ATOM   2510  HG1 LYS A 167      87.968  89.499  50.270  0.00  0.00           H  
ATOM   2511  HG2 LYS A 167      89.213  90.425  49.327  0.00  0.00           H  
ATOM   2512  CD  LYS A 167      90.122  89.231  50.894  0.00  0.00           C  
ATOM   2513  HD1 LYS A 167      91.019  89.866  51.056  0.00  0.00           H  
ATOM   2514  HD2 LYS A 167      89.706  88.973  51.890  0.00  0.00           H  
ATOM   2515  CE  LYS A 167      90.525  88.092  49.954  0.00  0.00           C  
ATOM   2516  HE1 LYS A 167      89.541  87.631  49.724  0.00  0.00           H  
ATOM   2517  HE2 LYS A 167      91.083  88.455  49.064  0.00  0.00           H  
ATOM   2518  NZ  LYS A 167      91.304  87.118  50.750  0.00  0.00           N1+
ATOM   2519  HZ1 LYS A 167      90.825  86.713  51.580  0.00  0.00           H  
ATOM   2520  HZ2 LYS A 167      91.666  86.373  50.121  0.00  0.00           H  
ATOM   2521  HZ3 LYS A 167      92.143  87.666  51.024  0.00  0.00           H  
ATOM   2522  C   LYS A 167      86.973  92.973  51.687  0.00  0.00           C  
ATOM   2523  O   LYS A 167      87.771  93.907  51.760  0.00  0.00           O  
ATOM   2524  N   VAL A 168      85.933  92.881  52.537  0.00  0.00           N  
ATOM   2525  HN  VAL A 168      85.376  92.062  52.420  0.00  0.00           H  
ATOM   2526  CA  VAL A 168      85.864  93.686  53.718  0.00  0.00           C  
ATOM   2527  HA  VAL A 168      86.271  94.663  53.511  0.00  0.00           H  
ATOM   2528  CB  VAL A 168      84.422  93.872  54.090  0.00  0.00           C  
ATOM   2529  HB  VAL A 168      83.874  94.026  53.136  0.00  0.00           H  
ATOM   2530  CG1 VAL A 168      83.810  92.540  54.556  0.00  0.00           C  
ATOM   2531 1HG1 VAL A 168      84.170  92.283  55.575  0.00  0.00           H  
ATOM   2532 2HG1 VAL A 168      82.722  92.450  54.359  0.00  0.00           H  
ATOM   2533 3HG1 VAL A 168      84.147  91.727  53.877  0.00  0.00           H  
ATOM   2534  CG2 VAL A 168      84.227  95.062  55.043  0.00  0.00           C  
ATOM   2535 1HG2 VAL A 168      83.179  95.266  55.348  0.00  0.00           H  
ATOM   2536 2HG2 VAL A 168      84.690  94.833  56.028  0.00  0.00           H  
ATOM   2537 3HG2 VAL A 168      84.505  96.016  54.549  0.00  0.00           H  
ATOM   2538  C   VAL A 168      86.618  93.168  54.894  0.00  0.00           C  
ATOM   2539  O   VAL A 168      86.733  91.966  55.126  0.00  0.00           O  
ATOM   2540  N   PHE A 169      87.205  94.027  55.746  0.00  0.00           N  
ATOM   2541  HN  PHE A 169      87.165  94.992  55.497  0.00  0.00           H  
ATOM   2542  CA  PHE A 169      88.004  93.568  56.840  0.00  0.00           C  
ATOM   2543  HA  PHE A 169      87.900  92.505  56.999  0.00  0.00           H  
ATOM   2544  CB  PHE A 169      89.494  93.896  56.648  0.00  0.00           C  
ATOM   2545  HB1 PHE A 169      89.629  94.909  56.215  0.00  0.00           H  
ATOM   2546  HB2 PHE A 169      90.070  93.899  57.599  0.00  0.00           H  
ATOM   2547  CG  PHE A 169      90.077  92.901  55.706  0.00  0.00           C  
ATOM   2548  CD1 PHE A 169      90.140  91.555  55.985  0.00  0.00           C  
ATOM   2549  HD1 PHE A 169      89.769  91.211  56.937  0.00  0.00           H  
ATOM   2550  CE1 PHE A 169      90.665  90.675  55.066  0.00  0.00           C  
ATOM   2551  HE1 PHE A 169      90.618  89.625  55.321  0.00  0.00           H  
ATOM   2552  CZ  PHE A 169      91.107  91.140  53.851  0.00  0.00           C  
ATOM   2553  HZ  PHE A 169      91.554  90.461  53.138  0.00  0.00           H  
ATOM   2554  CD2 PHE A 169      90.630  93.322  54.520  0.00  0.00           C  
ATOM   2555  HD2 PHE A 169      90.518  94.364  54.258  0.00  0.00           H  
ATOM   2556  CE2 PHE A 169      91.166  92.484  53.572  0.00  0.00           C  
ATOM   2557  HE2 PHE A 169      91.395  92.907  52.604  0.00  0.00           H  
ATOM   2558  C   PHE A 169      87.588  94.215  58.114  0.00  0.00           C  
ATOM   2559  O   PHE A 169      87.172  95.370  58.194  0.00  0.00           O  
ATOM   2560  N   VAL A 170      87.697  93.462  59.223  0.00  0.00           N  
ATOM   2561  HN  VAL A 170      88.003  92.514  59.165  0.00  0.00           H  
ATOM   2562  CA  VAL A 170      87.165  93.789  60.511  0.00  0.00           C  
ATOM   2563  HA  VAL A 170      86.657  94.742  60.513  0.00  0.00           H  
ATOM   2564  CB  VAL A 170      86.243  92.750  61.080  0.00  0.00           C  
ATOM   2565  HB  VAL A 170      85.614  93.202  61.874  0.00  0.00           H  
ATOM   2566  CG1 VAL A 170      85.246  92.221  60.035  0.00  0.00           C  
ATOM   2567 1HG1 VAL A 170      85.817  91.760  59.203  0.00  0.00           H  
ATOM   2568 2HG1 VAL A 170      84.516  91.482  60.429  0.00  0.00           H  
ATOM   2569 3HG1 VAL A 170      84.548  93.065  59.841  0.00  0.00           H  
ATOM   2570  CG2 VAL A 170      87.075  91.563  61.596  0.00  0.00           C  
ATOM   2571 1HG2 VAL A 170      87.433  91.760  62.629  0.00  0.00           H  
ATOM   2572 2HG2 VAL A 170      86.286  90.789  61.704  0.00  0.00           H  
ATOM   2573 3HG2 VAL A 170      87.848  91.314  60.837  0.00  0.00           H  
ATOM   2574  C   VAL A 170      88.187  94.005  61.573  0.00  0.00           C  
ATOM   2575  O   VAL A 170      87.789  94.213  62.718  0.00  0.00           O  
ATOM   2576  N   GLY A 171      89.493  94.000  61.254  0.00  0.00           N  
ATOM   2577  HN  GLY A 171      89.590  93.718  60.302  0.00  0.00           H  
ATOM   2578  CA  GLY A 171      90.620  94.251  62.097  0.00  0.00           C  
ATOM   2579  HA1 GLY A 171      90.493  93.655  62.988  0.00  0.00           H  
ATOM   2580  HA2 GLY A 171      91.472  94.118  61.446  0.00  0.00           H  
ATOM   2581  C   GLY A 171      90.742  95.665  62.554  0.00  0.00           C  
ATOM   2582  O   GLY A 171      90.045  96.579  62.116  0.00  0.00           O  
ATOM   2583  N   ARG A 172      91.769  95.805  63.411  0.00  0.00           N  
ATOM   2584  HN  ARG A 172      92.231  95.000  63.774  0.00  0.00           H  
ATOM   2585  CA  ARG A 172      92.084  97.077  63.986  0.00  0.00           C  
ATOM   2586  HA  ARG A 172      91.152  97.609  64.103  0.00  0.00           H  
ATOM   2587  CB  ARG A 172      92.765  97.073  65.364  0.00  0.00           C  
ATOM   2588  HB1 ARG A 172      93.867  96.923  65.337  0.00  0.00           H  
ATOM   2589  HB2 ARG A 172      92.523  98.036  65.861  0.00  0.00           H  
ATOM   2590  CG  ARG A 172      92.284  95.998  66.341  0.00  0.00           C  
ATOM   2591  HG1 ARG A 172      91.187  96.053  66.509  0.00  0.00           H  
ATOM   2592  HG2 ARG A 172      92.383  95.046  65.776  0.00  0.00           H  
ATOM   2593  CD  ARG A 172      93.130  95.984  67.618  0.00  0.00           C  
ATOM   2594  HD1 ARG A 172      92.924  95.114  68.277  0.00  0.00           H  
ATOM   2595  HD2 ARG A 172      94.182  96.171  67.316  0.00  0.00           H  
ATOM   2596  NE  ARG A 172      92.689  97.182  68.385  0.00  0.00           N  
ATOM   2597  HE  ARG A 172      93.154  98.047  68.206  0.00  0.00           H  
ATOM   2598  CZ  ARG A 172      91.797  97.168  69.418  0.00  0.00           C  
ATOM   2599  NH1 ARG A 172      91.758  98.233  70.272  0.00  0.00           N  
ATOM   2600 1HH1 ARG A 172      92.314  99.027  70.022  0.00  0.00           H  
ATOM   2601 2HH1 ARG A 172      91.141  98.241  71.059  0.00  0.00           H  
ATOM   2602  NH2 ARG A 172      91.007  96.101  69.734  0.00  0.00           N  
ATOM   2603 1HH2 ARG A 172      91.037  95.328  69.099  0.00  0.00           H  
ATOM   2604 2HH2 ARG A 172      90.662  95.937  70.659  0.00  0.00           H  
ATOM   2605  C   ARG A 172      92.876  97.961  63.085  0.00  0.00           C  
ATOM   2606  O   ARG A 172      93.186  99.112  63.388  0.00  0.00           O  
ATOM   2607  N   PHE A 173      93.244  97.428  61.905  0.00  0.00           N  
ATOM   2608  HN  PHE A 173      92.947  96.527  61.600  0.00  0.00           H  
ATOM   2609  CA  PHE A 173      93.961  98.208  60.944  0.00  0.00           C  
ATOM   2610  HA  PHE A 173      93.802  99.260  61.140  0.00  0.00           H  
ATOM   2611  CB  PHE A 173      95.391  97.647  60.907  0.00  0.00           C  
ATOM   2612  HB1 PHE A 173      95.400  96.539  60.807  0.00  0.00           H  
ATOM   2613  HB2 PHE A 173      95.946  98.047  60.033  0.00  0.00           H  
ATOM   2614  CG  PHE A 173      96.078  98.128  62.138  0.00  0.00           C  
ATOM   2615  CD1 PHE A 173      96.303  97.320  63.227  0.00  0.00           C  
ATOM   2616  HD1 PHE A 173      95.866  96.331  63.243  0.00  0.00           H  
ATOM   2617  CE1 PHE A 173      96.998  97.754  64.330  0.00  0.00           C  
ATOM   2618  HE1 PHE A 173      97.167  97.129  65.193  0.00  0.00           H  
ATOM   2619  CZ  PHE A 173      97.504  99.032  64.307  0.00  0.00           C  
ATOM   2620  HZ  PHE A 173      98.224  99.369  65.038  0.00  0.00           H  
ATOM   2621  CD2 PHE A 173      96.495  99.439  62.189  0.00  0.00           C  
ATOM   2622  HD2 PHE A 173      96.308 100.161  61.408  0.00  0.00           H  
ATOM   2623  CE2 PHE A 173      97.225  99.885  63.265  0.00  0.00           C  
ATOM   2624  HE2 PHE A 173      97.712 100.847  63.212  0.00  0.00           H  
ATOM   2625  C   PHE A 173      93.246  98.022  59.651  0.00  0.00           C  
ATOM   2626  O   PHE A 173      92.528  97.032  59.527  0.00  0.00           O  
ATOM   2627  N   LYS A 174      93.287  98.927  58.655  0.00  0.00           N  
ATOM   2628  HN  LYS A 174      93.630  99.858  58.749  0.00  0.00           H  
ATOM   2629  CA  LYS A 174      92.923  98.610  57.310  0.00  0.00           C  
ATOM   2630  HA  LYS A 174      92.048  97.976  57.302  0.00  0.00           H  
ATOM   2631  CB  LYS A 174      92.467  99.936  56.673  0.00  0.00           C  
ATOM   2632  HB1 LYS A 174      91.971  99.669  55.715  0.00  0.00           H  
ATOM   2633  HB2 LYS A 174      91.785 100.471  57.366  0.00  0.00           H  
ATOM   2634  CG  LYS A 174      93.649 100.868  56.398  0.00  0.00           C  
ATOM   2635  HG1 LYS A 174      94.074 101.313  57.325  0.00  0.00           H  
ATOM   2636  HG2 LYS A 174      94.436 100.274  55.889  0.00  0.00           H  
ATOM   2637  CD  LYS A 174      93.225 101.966  55.421  0.00  0.00           C  
ATOM   2638  HD1 LYS A 174      92.949 101.539  54.432  0.00  0.00           H  
ATOM   2639  HD2 LYS A 174      92.368 102.446  55.935  0.00  0.00           H  
ATOM   2640  CE  LYS A 174      94.204 103.130  55.248  0.00  0.00           C  
ATOM   2641  HE1 LYS A 174      94.215 103.719  56.191  0.00  0.00           H  
ATOM   2642  HE2 LYS A 174      95.245 102.765  55.117  0.00  0.00           H  
ATOM   2643  NZ  LYS A 174      93.795 103.992  54.117  0.00  0.00           N1+
ATOM   2644  HZ1 LYS A 174      94.468 104.768  53.951  0.00  0.00           H  
ATOM   2645  HZ2 LYS A 174      93.700 103.505  53.203  0.00  0.00           H  
ATOM   2646  HZ3 LYS A 174      92.913 104.511  54.301  0.00  0.00           H  
ATOM   2647  C   LYS A 174      93.949  97.898  56.498  0.00  0.00           C  
ATOM   2648  O   LYS A 174      95.099  97.832  56.933  0.00  0.00           O  
ATOM   2649  N   SER A 175      93.557  97.391  55.316  0.00  0.00           N  
ATOM   2650  HN  SER A 175      92.617  97.514  55.010  0.00  0.00           H  
ATOM   2651  CA  SER A 175      94.383  96.457  54.615  0.00  0.00           C  
ATOM   2652  HA  SER A 175      95.034  95.979  55.332  0.00  0.00           H  
ATOM   2653  CB  SER A 175      93.406  95.438  54.001  0.00  0.00           C  
ATOM   2654  HB1 SER A 175      92.648  95.321  54.805  0.00  0.00           H  
ATOM   2655  HB2 SER A 175      92.885  95.852  53.113  0.00  0.00           H  
ATOM   2656  OG  SER A 175      94.113  94.257  53.654  0.00  0.00           O  
ATOM   2657  HG1 SER A 175      94.015  93.550  54.296  0.00  0.00           H  
ATOM   2658  C   SER A 175      95.323  96.979  53.583  0.00  0.00           C  
ATOM   2659  O   SER A 175      95.094  98.044  53.012  0.00  0.00           O  
ATOM   2660  N   ARG A 176      96.422  96.272  53.261  0.00  0.00           N  
ATOM   2661  HN  ARG A 176      96.521  95.340  53.595  0.00  0.00           H  
ATOM   2662  CA  ARG A 176      97.487  96.493  52.334  0.00  0.00           C  
ATOM   2663  HA  ARG A 176      97.967  97.349  52.790  0.00  0.00           H  
ATOM   2664  CB  ARG A 176      98.596  95.430  52.305  0.00  0.00           C  
ATOM   2665  HB1 ARG A 176      99.406  95.802  51.641  0.00  0.00           H  
ATOM   2666  HB2 ARG A 176      99.077  95.457  53.306  0.00  0.00           H  
ATOM   2667  CG  ARG A 176      98.025  94.047  51.986  0.00  0.00           C  
ATOM   2668  HG1 ARG A 176      97.210  93.905  52.725  0.00  0.00           H  
ATOM   2669  HG2 ARG A 176      97.546  93.967  50.987  0.00  0.00           H  
ATOM   2670  CD  ARG A 176      98.992  92.860  51.995  0.00  0.00           C  
ATOM   2671  HD1 ARG A 176      99.536  92.819  52.964  0.00  0.00           H  
ATOM   2672  HD2 ARG A 176      98.439  91.907  51.849  0.00  0.00           H  
ATOM   2673  NE  ARG A 176      99.918  93.169  50.872  0.00  0.00           N  
ATOM   2674  HE  ARG A 176     100.609  93.872  51.038  0.00  0.00           H  
ATOM   2675  CZ  ARG A 176     100.105  92.332  49.810  0.00  0.00           C  
ATOM   2676  NH1 ARG A 176     101.120  92.516  48.914  0.00  0.00           N  
ATOM   2677 1HH1 ARG A 176     101.671  93.342  49.023  0.00  0.00           H  
ATOM   2678 2HH1 ARG A 176     101.537  91.785  48.373  0.00  0.00           H  
ATOM   2679  NH2 ARG A 176      99.463  91.130  49.722  0.00  0.00           N  
ATOM   2680 1HH2 ARG A 176      98.991  90.904  50.575  0.00  0.00           H  
ATOM   2681 2HH2 ARG A 176      99.858  90.438  49.118  0.00  0.00           H  
ATOM   2682  C   ARG A 176      97.017  96.792  50.951  0.00  0.00           C  
ATOM   2683  O   ARG A 176      96.217  96.027  50.414  0.00  0.00           O  
ATOM   2684  N   LYS A 177      97.499  97.917  50.390  0.00  0.00           N  
ATOM   2685  HN  LYS A 177      97.922  98.631  50.940  0.00  0.00           H  
ATOM   2686  CA  LYS A 177      97.352  98.171  48.990  0.00  0.00           C  
ATOM   2687  HA  LYS A 177      97.781  99.153  48.851  0.00  0.00           H  
ATOM   2688  CB  LYS A 177      98.098  97.104  48.172  0.00  0.00           C  
ATOM   2689  HB1 LYS A 177      97.462  96.193  48.201  0.00  0.00           H  
ATOM   2690  HB2 LYS A 177      98.126  97.444  47.116  0.00  0.00           H  
ATOM   2691  CG  LYS A 177      99.556  96.908  48.597  0.00  0.00           C  
ATOM   2692  HG1 LYS A 177      99.949  97.921  48.827  0.00  0.00           H  
ATOM   2693  HG2 LYS A 177      99.613  96.354  49.558  0.00  0.00           H  
ATOM   2694  CD  LYS A 177     100.479  96.193  47.606  0.00  0.00           C  
ATOM   2695  HD1 LYS A 177     101.304  95.825  48.255  0.00  0.00           H  
ATOM   2696  HD2 LYS A 177      99.930  95.318  47.202  0.00  0.00           H  
ATOM   2697  CE  LYS A 177     100.963  97.114  46.483  0.00  0.00           C  
ATOM   2698  HE1 LYS A 177     100.119  97.741  46.123  0.00  0.00           H  
ATOM   2699  HE2 LYS A 177     101.624  97.967  46.745  0.00  0.00           H  
ATOM   2700  NZ  LYS A 177     101.675  96.353  45.431  0.00  0.00           N1+
ATOM   2701  HZ1 LYS A 177     102.250  97.020  44.877  0.00  0.00           H  
ATOM   2702  HZ2 LYS A 177     102.426  95.690  45.712  0.00  0.00           H  
ATOM   2703  HZ3 LYS A 177     101.012  95.916  44.759  0.00  0.00           H  
ATOM   2704  C   LYS A 177      95.952  98.376  48.525  0.00  0.00           C  
ATOM   2705  O   LYS A 177      95.529  97.653  47.624  0.00  0.00           O  
ATOM   2706  N   GLU A 178      95.280  99.433  49.016  0.00  0.00           N  
ATOM   2707  HN  GLU A 178      95.796 100.048  49.606  0.00  0.00           H  
ATOM   2708  CA  GLU A 178      93.932  99.776  48.684  0.00  0.00           C  
ATOM   2709  HA  GLU A 178      93.368  98.903  48.977  0.00  0.00           H  
ATOM   2710  CB  GLU A 178      93.554 101.059  49.445  0.00  0.00           C  
ATOM   2711  HB1 GLU A 178      94.343 101.825  49.289  0.00  0.00           H  
ATOM   2712  HB2 GLU A 178      92.583 101.504  49.134  0.00  0.00           H  
ATOM   2713  CG  GLU A 178      93.319 100.782  50.931  0.00  0.00           C  
ATOM   2714  HG1 GLU A 178      92.339 100.290  51.111  0.00  0.00           H  
ATOM   2715  HG2 GLU A 178      94.117 100.198  51.437  0.00  0.00           H  
ATOM   2716  CD  GLU A 178      93.234 102.154  51.580  0.00  0.00           C  
ATOM   2717  OE1 GLU A 178      92.138 102.506  52.093  0.00  0.00           O  
ATOM   2718  OE2 GLU A 178      94.235 102.913  51.681  0.00  0.00           O  
ATOM   2719  C   GLU A 178      93.711  99.963  47.223  0.00  0.00           C  
ATOM   2720  O   GLU A 178      92.692  99.531  46.685  0.00  0.00           O  
ATOM   2721  N   ARG A 179      94.589 100.727  46.548  0.00  0.00           N  
ATOM   2722  HN  ARG A 179      95.386 101.195  46.920  0.00  0.00           H  
ATOM   2723  CA  ARG A 179      94.442 100.912  45.138  0.00  0.00           C  
ATOM   2724  HA  ARG A 179      93.527 101.447  44.925  0.00  0.00           H  
ATOM   2725  CB  ARG A 179      95.483 101.902  44.595  0.00  0.00           C  
ATOM   2726  HB1 ARG A 179      95.776 102.622  45.389  0.00  0.00           H  
ATOM   2727  HB2 ARG A 179      96.381 101.316  44.306  0.00  0.00           H  
ATOM   2728  CG  ARG A 179      94.975 102.667  43.371  0.00  0.00           C  
ATOM   2729  HG1 ARG A 179      94.587 101.980  42.590  0.00  0.00           H  
ATOM   2730  HG2 ARG A 179      94.095 103.268  43.684  0.00  0.00           H  
ATOM   2731  CD  ARG A 179      95.936 103.729  42.831  0.00  0.00           C  
ATOM   2732  HD1 ARG A 179      96.968 103.356  42.651  0.00  0.00           H  
ATOM   2733  HD2 ARG A 179      95.440 104.077  41.900  0.00  0.00           H  
ATOM   2734  NE  ARG A 179      95.911 104.742  43.924  0.00  0.00           N  
ATOM   2735  HE  ARG A 179      96.432 104.573  44.760  0.00  0.00           H  
ATOM   2736  CZ  ARG A 179      95.547 106.048  43.772  0.00  0.00           C  
ATOM   2737  NH1 ARG A 179      95.185 106.669  42.611  0.00  0.00           N  
ATOM   2738 1HH1 ARG A 179      94.742 106.168  41.867  0.00  0.00           H  
ATOM   2739 2HH1 ARG A 179      94.965 107.640  42.709  0.00  0.00           H  
ATOM   2740  NH2 ARG A 179      95.865 106.824  44.849  0.00  0.00           N  
ATOM   2741 1HH2 ARG A 179      96.494 106.424  45.515  0.00  0.00           H  
ATOM   2742 2HH2 ARG A 179      95.802 107.815  44.727  0.00  0.00           H  
ATOM   2743  C   ARG A 179      94.427  99.660  44.329  0.00  0.00           C  
ATOM   2744  O   ARG A 179      93.572  99.516  43.454  0.00  0.00           O  
ATOM   2745  N   GLU A 180      95.317  98.724  44.700  0.00  0.00           N  
ATOM   2746  HN  GLU A 180      96.016  98.904  45.389  0.00  0.00           H  
ATOM   2747  CA  GLU A 180      95.398  97.384  44.208  0.00  0.00           C  
ATOM   2748  HA  GLU A 180      95.614  97.413  43.151  0.00  0.00           H  
ATOM   2749  CB  GLU A 180      96.636  96.675  44.782  0.00  0.00           C  
ATOM   2750  HB1 GLU A 180      97.429  97.418  45.021  0.00  0.00           H  
ATOM   2751  HB2 GLU A 180      96.448  96.172  45.755  0.00  0.00           H  
ATOM   2752  CG  GLU A 180      97.207  95.632  43.818  0.00  0.00           C  
ATOM   2753  HG1 GLU A 180      96.531  94.751  43.760  0.00  0.00           H  
ATOM   2754  HG2 GLU A 180      97.262  96.018  42.778  0.00  0.00           H  
ATOM   2755  CD  GLU A 180      98.572  95.172  44.304  0.00  0.00           C  
ATOM   2756  OE1 GLU A 180      99.594  95.642  43.732  0.00  0.00           O  
ATOM   2757  OE2 GLU A 180      98.744  94.385  45.271  0.00  0.00           O  
ATOM   2758  C   GLU A 180      94.207  96.539  44.503  0.00  0.00           C  
ATOM   2759  O   GLU A 180      93.752  95.851  43.591  0.00  0.00           O  
ATOM   2760  N   ALA A 181      93.660  96.537  45.733  0.00  0.00           N  
ATOM   2761  HN  ALA A 181      93.983  97.190  46.414  0.00  0.00           H  
ATOM   2762  CA  ALA A 181      92.411  95.935  46.083  0.00  0.00           C  
ATOM   2763  HA  ALA A 181      92.476  94.878  45.874  0.00  0.00           H  
ATOM   2764  CB  ALA A 181      92.160  95.993  47.599  0.00  0.00           C  
ATOM   2765  HB1 ALA A 181      91.708  96.967  47.886  0.00  0.00           H  
ATOM   2766  HB2 ALA A 181      91.554  95.116  47.910  0.00  0.00           H  
ATOM   2767  HB3 ALA A 181      93.138  95.918  48.123  0.00  0.00           H  
ATOM   2768  C   ALA A 181      91.232  96.468  45.344  0.00  0.00           C  
ATOM   2769  O   ALA A 181      90.433  95.686  44.831  0.00  0.00           O  
ATOM   2770  N   GLU A 182      91.082  97.797  45.181  0.00  0.00           N  
ATOM   2771  HN  GLU A 182      91.685  98.402  45.694  0.00  0.00           H  
ATOM   2772  CA  GLU A 182      90.041  98.381  44.395  0.00  0.00           C  
ATOM   2773  HA  GLU A 182      89.109  97.985  44.771  0.00  0.00           H  
ATOM   2774  CB  GLU A 182      90.031  99.900  44.640  0.00  0.00           C  
ATOM   2775  HB1 GLU A 182      90.109  99.910  45.747  0.00  0.00           H  
ATOM   2776  HB2 GLU A 182      91.022 100.312  44.356  0.00  0.00           H  
ATOM   2777  CG  GLU A 182      88.743 100.557  44.137  0.00  0.00           C  
ATOM   2778  HG1 GLU A 182      88.594 100.430  43.044  0.00  0.00           H  
ATOM   2779  HG2 GLU A 182      87.961 100.069  44.755  0.00  0.00           H  
ATOM   2780  CD  GLU A 182      88.669 101.988  44.650  0.00  0.00           C  
ATOM   2781  OE1 GLU A 182      88.689 102.988  43.885  0.00  0.00           O  
ATOM   2782  OE2 GLU A 182      88.526 102.117  45.896  0.00  0.00           O  
ATOM   2783  C   GLU A 182      90.127  98.109  42.932  0.00  0.00           C  
ATOM   2784  O   GLU A 182      89.143  97.706  42.312  0.00  0.00           O  
ATOM   2785  N   LEU A 183      91.297  98.301  42.297  0.00  0.00           N  
ATOM   2786  HN  LEU A 183      91.983  98.737  42.875  0.00  0.00           H  
ATOM   2787  CA  LEU A 183      91.679  98.081  40.938  0.00  0.00           C  
ATOM   2788  HA  LEU A 183      90.983  98.721  40.415  0.00  0.00           H  
ATOM   2789  CB  LEU A 183      93.104  98.578  40.645  0.00  0.00           C  
ATOM   2790  HB1 LEU A 183      93.137  99.673  40.825  0.00  0.00           H  
ATOM   2791  HB2 LEU A 183      93.818  98.094  41.347  0.00  0.00           H  
ATOM   2792  CG  LEU A 183      93.576  98.289  39.208  0.00  0.00           C  
ATOM   2793  HG  LEU A 183      94.386  99.042  39.090  0.00  0.00           H  
ATOM   2794  CD1 LEU A 183      94.210  96.915  38.943  0.00  0.00           C  
ATOM   2795 1HD1 LEU A 183      95.066  96.741  39.629  0.00  0.00           H  
ATOM   2796 2HD1 LEU A 183      93.431  96.142  39.125  0.00  0.00           H  
ATOM   2797 3HD1 LEU A 183      94.682  96.908  37.937  0.00  0.00           H  
ATOM   2798  CD2 LEU A 183      92.571  98.576  38.081  0.00  0.00           C  
ATOM   2799 1HD2 LEU A 183      92.208  99.618  38.219  0.00  0.00           H  
ATOM   2800 2HD2 LEU A 183      93.068  98.743  37.101  0.00  0.00           H  
ATOM   2801 3HD2 LEU A 183      91.679  97.917  38.122  0.00  0.00           H  
ATOM   2802  C   LEU A 183      91.479  96.637  40.632  0.00  0.00           C  
ATOM   2803  O   LEU A 183      90.965  96.288  39.569  0.00  0.00           O  
ATOM   2804  N   GLY A 184      91.968  95.771  41.538  0.00  0.00           N  
ATOM   2805  HN  GLY A 184      92.422  96.133  42.348  0.00  0.00           H  
ATOM   2806  CA  GLY A 184      91.937  94.347  41.397  0.00  0.00           C  
ATOM   2807  HA1 GLY A 184      92.461  94.166  40.469  0.00  0.00           H  
ATOM   2808  HA2 GLY A 184      92.508  93.784  42.121  0.00  0.00           H  
ATOM   2809  C   GLY A 184      90.560  93.783  41.461  0.00  0.00           C  
ATOM   2810  O   GLY A 184      90.407  92.662  40.984  0.00  0.00           O  
ATOM   2811  N   ALA A 185      89.546  94.492  41.990  0.00  0.00           N  
ATOM   2812  HN  ALA A 185      89.871  95.371  42.333  0.00  0.00           H  
ATOM   2813  CA  ALA A 185      88.185  94.054  42.008  0.00  0.00           C  
ATOM   2814  HA  ALA A 185      88.162  92.993  42.206  0.00  0.00           H  
ATOM   2815  CB  ALA A 185      87.352  94.781  43.076  0.00  0.00           C  
ATOM   2816  HB1 ALA A 185      87.302  95.858  42.807  0.00  0.00           H  
ATOM   2817  HB2 ALA A 185      86.362  94.294  43.212  0.00  0.00           H  
ATOM   2818  HB3 ALA A 185      87.883  94.622  44.039  0.00  0.00           H  
ATOM   2819  C   ALA A 185      87.487  94.191  40.698  0.00  0.00           C  
ATOM   2820  O   ALA A 185      86.414  93.634  40.474  0.00  0.00           O  
ATOM   2821  N   ARG A 186      88.099  94.945  39.767  0.00  0.00           N  
ATOM   2822  HN  ARG A 186      88.871  95.490  40.085  0.00  0.00           H  
ATOM   2823  CA  ARG A 186      87.662  95.255  38.442  0.00  0.00           C  
ATOM   2824  HA  ARG A 186      86.736  94.886  38.029  0.00  0.00           H  
ATOM   2825  CB  ARG A 186      87.707  96.779  38.234  0.00  0.00           C  
ATOM   2826  HB1 ARG A 186      88.690  97.160  38.587  0.00  0.00           H  
ATOM   2827  HB2 ARG A 186      87.613  97.015  37.152  0.00  0.00           H  
ATOM   2828  CG  ARG A 186      86.553  97.517  38.914  0.00  0.00           C  
ATOM   2829  HG1 ARG A 186      85.594  97.161  38.481  0.00  0.00           H  
ATOM   2830  HG2 ARG A 186      86.623  97.197  39.974  0.00  0.00           H  
ATOM   2831  CD  ARG A 186      86.624  98.994  38.525  0.00  0.00           C  
ATOM   2832  HD1 ARG A 186      87.644  99.430  38.591  0.00  0.00           H  
ATOM   2833  HD2 ARG A 186      86.344  99.198  37.470  0.00  0.00           H  
ATOM   2834  NE  ARG A 186      85.656  99.621  39.470  0.00  0.00           N  
ATOM   2835  HE  ARG A 186      84.913  99.022  39.764  0.00  0.00           H  
ATOM   2836  CZ  ARG A 186      85.344 100.951  39.508  0.00  0.00           C  
ATOM   2837  NH1 ARG A 186      84.211 101.302  40.181  0.00  0.00           N  
ATOM   2838 1HH1 ARG A 186      83.537 100.676  40.577  0.00  0.00           H  
ATOM   2839 2HH1 ARG A 186      84.337 102.223  40.551  0.00  0.00           H  
ATOM   2840  NH2 ARG A 186      86.270 101.908  39.202  0.00  0.00           N  
ATOM   2841 1HH2 ARG A 186      87.102 101.566  38.771  0.00  0.00           H  
ATOM   2842 2HH2 ARG A 186      86.000 102.870  39.252  0.00  0.00           H  
ATOM   2843  C   ARG A 186      88.699  94.619  37.583  0.00  0.00           C  
ATOM   2844  O   ARG A 186      88.888  94.918  36.404  0.00  0.00           O  
ATOM   2845  N   ALA A 187      89.570  93.721  38.078  0.00  0.00           N  
ATOM   2846  HN  ALA A 187      89.552  93.561  39.061  0.00  0.00           H  
ATOM   2847  CA  ALA A 187      90.475  92.988  37.248  0.00  0.00           C  
ATOM   2848  HA  ALA A 187      90.354  93.282  36.217  0.00  0.00           H  
ATOM   2849  CB  ALA A 187      91.933  93.380  37.546  0.00  0.00           C  
ATOM   2850  HB1 ALA A 187      92.203  94.448  37.396  0.00  0.00           H  
ATOM   2851  HB2 ALA A 187      92.245  93.052  38.560  0.00  0.00           H  
ATOM   2852  HB3 ALA A 187      92.549  92.771  36.853  0.00  0.00           H  
ATOM   2853  C   ALA A 187      90.231  91.529  37.420  0.00  0.00           C  
ATOM   2854  O   ALA A 187      90.721  90.880  38.344  0.00  0.00           O  
ATOM   2855  N   LYS A 188      89.507  90.989  36.422  0.00  0.00           N  
ATOM   2856  HN  LYS A 188      89.327  91.553  35.620  0.00  0.00           H  
ATOM   2857  CA  LYS A 188      88.825  89.742  36.588  0.00  0.00           C  
ATOM   2858  HA  LYS A 188      88.898  89.500  37.638  0.00  0.00           H  
ATOM   2859  CB  LYS A 188      87.341  89.896  36.210  0.00  0.00           C  
ATOM   2860  HB1 LYS A 188      87.315  90.503  35.280  0.00  0.00           H  
ATOM   2861  HB2 LYS A 188      86.788  88.941  36.096  0.00  0.00           H  
ATOM   2862  CG  LYS A 188      86.694  90.700  37.338  0.00  0.00           C  
ATOM   2863  HG1 LYS A 188      86.995  90.338  38.345  0.00  0.00           H  
ATOM   2864  HG2 LYS A 188      87.069  91.746  37.311  0.00  0.00           H  
ATOM   2865  CD  LYS A 188      85.188  90.675  37.065  0.00  0.00           C  
ATOM   2866  HD1 LYS A 188      85.012  91.530  36.378  0.00  0.00           H  
ATOM   2867  HD2 LYS A 188      84.723  89.853  36.480  0.00  0.00           H  
ATOM   2868  CE  LYS A 188      84.361  91.106  38.278  0.00  0.00           C  
ATOM   2869  HE1 LYS A 188      85.061  91.797  38.792  0.00  0.00           H  
ATOM   2870  HE2 LYS A 188      83.340  91.510  38.109  0.00  0.00           H  
ATOM   2871  NZ  LYS A 188      84.137  89.986  39.218  0.00  0.00           N1+
ATOM   2872  HZ1 LYS A 188      84.944  89.333  39.282  0.00  0.00           H  
ATOM   2873  HZ2 LYS A 188      83.902  90.349  40.165  0.00  0.00           H  
ATOM   2874  HZ3 LYS A 188      83.251  89.501  38.969  0.00  0.00           H  
ATOM   2875  C   LYS A 188      89.462  88.704  35.729  0.00  0.00           C  
ATOM   2876  O   LYS A 188      88.996  87.568  35.649  0.00  0.00           O  
ATOM   2877  N   GLU A 189      90.646  88.942  35.139  0.00  0.00           N  
ATOM   2878  HN  GLU A 189      91.049  89.851  35.223  0.00  0.00           H  
ATOM   2879  CA  GLU A 189      91.463  87.925  34.553  0.00  0.00           C  
ATOM   2880  HA  GLU A 189      90.816  87.232  34.039  0.00  0.00           H  
ATOM   2881  CB  GLU A 189      92.353  88.531  33.455  0.00  0.00           C  
ATOM   2882  HB1 GLU A 189      92.827  89.462  33.832  0.00  0.00           H  
ATOM   2883  HB2 GLU A 189      93.175  87.808  33.267  0.00  0.00           H  
ATOM   2884  CG  GLU A 189      91.545  88.756  32.175  0.00  0.00           C  
ATOM   2885  HG1 GLU A 189      91.227  87.768  31.778  0.00  0.00           H  
ATOM   2886  HG2 GLU A 189      90.661  89.393  32.389  0.00  0.00           H  
ATOM   2887  CD  GLU A 189      92.367  89.335  31.031  0.00  0.00           C  
ATOM   2888  OE1 GLU A 189      92.822  90.509  31.003  0.00  0.00           O  
ATOM   2889  OE2 GLU A 189      92.740  88.516  30.146  0.00  0.00           O  
ATOM   2890  C   GLU A 189      92.191  87.201  35.634  0.00  0.00           C  
ATOM   2891  O   GLU A 189      92.366  87.656  36.762  0.00  0.00           O  
ATOM   2892  N   PHE A 190      92.638  85.992  35.254  0.00  0.00           N  
ATOM   2893  HN  PHE A 190      92.398  85.602  34.369  0.00  0.00           H  
ATOM   2894  CA  PHE A 190      93.274  85.048  36.122  0.00  0.00           C  
ATOM   2895  HA  PHE A 190      93.269  85.458  37.122  0.00  0.00           H  
ATOM   2896  CB  PHE A 190      92.641  83.646  36.071  0.00  0.00           C  
ATOM   2897  HB1 PHE A 190      92.616  83.294  35.016  0.00  0.00           H  
ATOM   2898  HB2 PHE A 190      93.275  82.944  36.653  0.00  0.00           H  
ATOM   2899  CG  PHE A 190      91.302  83.583  36.720  0.00  0.00           C  
ATOM   2900  CD1 PHE A 190      90.084  83.720  36.093  0.00  0.00           C  
ATOM   2901  HD1 PHE A 190      89.928  84.045  35.075  0.00  0.00           H  
ATOM   2902  CE1 PHE A 190      88.879  83.577  36.738  0.00  0.00           C  
ATOM   2903  HE1 PHE A 190      87.936  83.746  36.240  0.00  0.00           H  
ATOM   2904  CZ  PHE A 190      88.851  83.185  38.055  0.00  0.00           C  
ATOM   2905  HZ  PHE A 190      87.912  83.031  38.565  0.00  0.00           H  
ATOM   2906  CD2 PHE A 190      91.216  83.290  38.061  0.00  0.00           C  
ATOM   2907  HD2 PHE A 190      92.144  83.214  38.607  0.00  0.00           H  
ATOM   2908  CE2 PHE A 190      90.040  83.061  38.736  0.00  0.00           C  
ATOM   2909  HE2 PHE A 190      90.011  82.731  39.763  0.00  0.00           H  
ATOM   2910  C   PHE A 190      94.678  84.906  35.644  0.00  0.00           C  
ATOM   2911  O   PHE A 190      94.941  84.948  34.443  0.00  0.00           O  
ATOM   2912  N   THR A 191      95.619  84.628  36.562  0.00  0.00           N  
ATOM   2913  HN  THR A 191      95.507  84.592  37.553  0.00  0.00           H  
ATOM   2914  CA  THR A 191      96.937  84.322  36.097  0.00  0.00           C  
ATOM   2915  HA  THR A 191      97.116  84.719  35.109  0.00  0.00           H  
ATOM   2916  CB  THR A 191      97.999  84.990  36.920  0.00  0.00           C  
ATOM   2917  HB  THR A 191      97.908  84.569  37.943  0.00  0.00           H  
ATOM   2918  OG1 THR A 191      97.780  86.392  36.867  0.00  0.00           O  
ATOM   2919  HG1 THR A 191      96.946  86.421  37.341  0.00  0.00           H  
ATOM   2920  CG2 THR A 191      99.413  84.875  36.324  0.00  0.00           C  
ATOM   2921 1HG2 THR A 191      99.537  85.122  35.249  0.00  0.00           H  
ATOM   2922 2HG2 THR A 191     100.116  85.554  36.855  0.00  0.00           H  
ATOM   2923 3HG2 THR A 191      99.749  83.818  36.399  0.00  0.00           H  
ATOM   2924  C   THR A 191      97.368  82.898  36.068  0.00  0.00           C  
ATOM   2925  O   THR A 191      97.475  82.220  37.090  0.00  0.00           O  
ATOM   2926  N   ASN A 192      97.701  82.424  34.854  0.00  0.00           N  
ATOM   2927  HN  ASN A 192      97.636  83.031  34.068  0.00  0.00           H  
ATOM   2928  CA  ASN A 192      98.004  81.074  34.489  0.00  0.00           C  
ATOM   2929  HA  ASN A 192      97.609  80.361  35.196  0.00  0.00           H  
ATOM   2930  CB  ASN A 192      97.315  80.805  33.140  0.00  0.00           C  
ATOM   2931  HB1 ASN A 192      97.524  81.560  32.352  0.00  0.00           H  
ATOM   2932  HB2 ASN A 192      97.732  79.835  32.798  0.00  0.00           H  
ATOM   2933  CG  ASN A 192      95.815  80.600  33.302  0.00  0.00           C  
ATOM   2934  OD1 ASN A 192      95.005  81.267  33.944  0.00  0.00           O  
ATOM   2935  ND2 ASN A 192      95.455  79.481  32.617  0.00  0.00           N  
ATOM   2936 1HD2 ASN A 192      94.471  79.330  32.521  0.00  0.00           H  
ATOM   2937 2HD2 ASN A 192      96.019  78.915  32.015  0.00  0.00           H  
ATOM   2938  C   ASN A 192      99.471  80.824  34.570  0.00  0.00           C  
ATOM   2939  O   ASN A 192     100.346  81.464  33.990  0.00  0.00           O  
ATOM   2940  N   VAL A 193      99.797  79.820  35.403  0.00  0.00           N  
ATOM   2941  HN  VAL A 193      99.094  79.382  35.958  0.00  0.00           H  
ATOM   2942  CA  VAL A 193     101.150  79.374  35.536  0.00  0.00           C  
ATOM   2943  HA  VAL A 193     101.868  80.010  35.039  0.00  0.00           H  
ATOM   2944  CB  VAL A 193     101.374  79.345  37.020  0.00  0.00           C  
ATOM   2945  HB  VAL A 193     100.557  78.832  37.571  0.00  0.00           H  
ATOM   2946  CG1 VAL A 193     102.763  78.862  37.467  0.00  0.00           C  
ATOM   2947 1HG1 VAL A 193     102.795  78.935  38.577  0.00  0.00           H  
ATOM   2948 2HG1 VAL A 193     102.821  77.841  37.035  0.00  0.00           H  
ATOM   2949 3HG1 VAL A 193     103.483  79.443  36.852  0.00  0.00           H  
ATOM   2950  CG2 VAL A 193     101.236  80.797  37.505  0.00  0.00           C  
ATOM   2951 1HG2 VAL A 193     102.011  81.534  37.200  0.00  0.00           H  
ATOM   2952 2HG2 VAL A 193     100.244  81.186  37.193  0.00  0.00           H  
ATOM   2953 3HG2 VAL A 193     101.160  80.817  38.614  0.00  0.00           H  
ATOM   2954  C   VAL A 193     101.340  78.079  34.825  0.00  0.00           C  
ATOM   2955  O   VAL A 193     100.331  77.417  34.578  0.00  0.00           O  
ATOM   2956  N   TYR A 194     102.592  77.732  34.484  0.00  0.00           N  
ATOM   2957  HN  TYR A 194     103.345  78.349  34.700  0.00  0.00           H  
ATOM   2958  CA  TYR A 194     102.950  76.584  33.710  0.00  0.00           C  
ATOM   2959  HA  TYR A 194     102.072  75.973  33.550  0.00  0.00           H  
ATOM   2960  CB  TYR A 194     103.354  76.896  32.258  0.00  0.00           C  
ATOM   2961  HB1 TYR A 194     103.412  76.008  31.591  0.00  0.00           H  
ATOM   2962  HB2 TYR A 194     102.557  77.503  31.775  0.00  0.00           H  
ATOM   2963  CG  TYR A 194     104.650  77.625  32.184  0.00  0.00           C  
ATOM   2964  CD1 TYR A 194     105.835  76.949  32.352  0.00  0.00           C  
ATOM   2965  HD1 TYR A 194     105.762  75.889  32.542  0.00  0.00           H  
ATOM   2966  CE1 TYR A 194     107.074  77.525  32.200  0.00  0.00           C  
ATOM   2967  HE1 TYR A 194     107.857  76.812  32.415  0.00  0.00           H  
ATOM   2968  CZ  TYR A 194     107.144  78.849  31.836  0.00  0.00           C  
ATOM   2969  OH  TYR A 194     108.357  79.570  31.778  0.00  0.00           O  
ATOM   2970  HH  TYR A 194     108.214  80.474  31.488  0.00  0.00           H  
ATOM   2971  CD2 TYR A 194     104.754  78.911  31.706  0.00  0.00           C  
ATOM   2972  HD2 TYR A 194     103.947  79.607  31.527  0.00  0.00           H  
ATOM   2973  CE2 TYR A 194     105.979  79.518  31.553  0.00  0.00           C  
ATOM   2974  HE2 TYR A 194     105.980  80.526  31.161  0.00  0.00           H  
ATOM   2975  C   TYR A 194     103.853  75.720  34.521  0.00  0.00           C  
ATOM   2976  O   TYR A 194     104.685  76.234  35.264  0.00  0.00           O  
ATOM   2977  N   ILE A 195     103.758  74.392  34.325  0.00  0.00           N  
ATOM   2978  HN  ILE A 195     102.959  74.102  33.804  0.00  0.00           H  
ATOM   2979  CA  ILE A 195     104.563  73.483  35.080  0.00  0.00           C  
ATOM   2980  HA  ILE A 195     105.356  73.968  35.630  0.00  0.00           H  
ATOM   2981  CB  ILE A 195     103.809  72.626  36.052  0.00  0.00           C  
ATOM   2982  HB  ILE A 195     103.325  71.785  35.509  0.00  0.00           H  
ATOM   2983  CG2 ILE A 195     104.825  72.133  37.095  0.00  0.00           C  
ATOM   2984 1HG2 ILE A 195     105.154  72.906  37.822  0.00  0.00           H  
ATOM   2985 2HG2 ILE A 195     104.302  71.290  37.595  0.00  0.00           H  
ATOM   2986 3HG2 ILE A 195     105.788  71.848  36.623  0.00  0.00           H  
ATOM   2987  CG1 ILE A 195     102.627  73.366  36.703  0.00  0.00           C  
ATOM   2988 1HG1 ILE A 195     102.906  74.263  37.296  0.00  0.00           H  
ATOM   2989 2HG1 ILE A 195     101.980  73.841  35.934  0.00  0.00           H  
ATOM   2990  CD  ILE A 195     101.762  72.398  37.506  0.00  0.00           C  
ATOM   2991  HD1 ILE A 195     100.780  72.917  37.566  0.00  0.00           H  
ATOM   2992  HD2 ILE A 195     101.635  71.435  36.970  0.00  0.00           H  
ATOM   2993  HD3 ILE A 195     102.185  72.205  38.517  0.00  0.00           H  
ATOM   2994  C   ILE A 195     105.203  72.582  34.082  0.00  0.00           C  
ATOM   2995  O   ILE A 195     104.687  71.749  33.337  0.00  0.00           O  
ATOM   2996  N   LYS A 196     106.531  72.712  33.911  0.00  0.00           N  
ATOM   2997  HN  LYS A 196     106.949  73.476  34.397  0.00  0.00           H  
ATOM   2998  CA  LYS A 196     107.463  71.974  33.112  0.00  0.00           C  
ATOM   2999  HA  LYS A 196     106.907  71.369  32.411  0.00  0.00           H  
ATOM   3000  CB  LYS A 196     108.342  73.023  32.412  0.00  0.00           C  
ATOM   3001  HB1 LYS A 196     107.706  73.727  31.832  0.00  0.00           H  
ATOM   3002  HB2 LYS A 196     108.941  73.503  33.215  0.00  0.00           H  
ATOM   3003  CG  LYS A 196     109.220  72.366  31.344  0.00  0.00           C  
ATOM   3004  HG1 LYS A 196     109.653  71.429  31.759  0.00  0.00           H  
ATOM   3005  HG2 LYS A 196     108.527  72.034  30.540  0.00  0.00           H  
ATOM   3006  CD  LYS A 196     110.240  73.325  30.726  0.00  0.00           C  
ATOM   3007  HD1 LYS A 196     109.726  74.227  30.329  0.00  0.00           H  
ATOM   3008  HD2 LYS A 196     110.906  73.677  31.543  0.00  0.00           H  
ATOM   3009  CE  LYS A 196     111.082  72.843  29.543  0.00  0.00           C  
ATOM   3010  HE1 LYS A 196     110.555  72.661  28.581  0.00  0.00           H  
ATOM   3011  HE2 LYS A 196     111.870  73.601  29.356  0.00  0.00           H  
ATOM   3012  NZ  LYS A 196     111.868  71.636  29.882  0.00  0.00           N1+
ATOM   3013  HZ1 LYS A 196     112.345  71.822  30.786  0.00  0.00           H  
ATOM   3014  HZ2 LYS A 196     111.235  70.821  30.015  0.00  0.00           H  
ATOM   3015  HZ3 LYS A 196     112.550  71.514  29.106  0.00  0.00           H  
ATOM   3016  C   LYS A 196     108.145  70.857  33.823  0.00  0.00           C  
ATOM   3017  O   LYS A 196     108.455  71.146  34.977  0.00  0.00           O  
ATOM   3018  N   ASN A 197     108.370  69.678  33.219  0.00  0.00           N  
ATOM   3019  HN  ASN A 197     108.043  69.636  32.277  0.00  0.00           H  
ATOM   3020  CA  ASN A 197     109.056  68.558  33.790  0.00  0.00           C  
ATOM   3021  HA  ASN A 197     109.072  67.951  32.898  0.00  0.00           H  
ATOM   3022  CB  ASN A 197     110.487  68.885  34.249  0.00  0.00           C  
ATOM   3023  HB1 ASN A 197     110.479  69.649  35.056  0.00  0.00           H  
ATOM   3024  HB2 ASN A 197     110.981  68.008  34.716  0.00  0.00           H  
ATOM   3025  CG  ASN A 197     111.441  69.340  33.155  0.00  0.00           C  
ATOM   3026  OD1 ASN A 197     111.276  69.278  31.936  0.00  0.00           O  
ATOM   3027  ND2 ASN A 197     112.543  70.003  33.601  0.00  0.00           N  
ATOM   3028 1HD2 ASN A 197     112.919  69.765  34.496  0.00  0.00           H  
ATOM   3029 2HD2 ASN A 197     113.132  70.545  33.003  0.00  0.00           H  
ATOM   3030  C   ASN A 197     108.204  67.837  34.776  0.00  0.00           C  
ATOM   3031  O   ASN A 197     108.741  67.355  35.772  0.00  0.00           O  
ATOM   3032  N   PHE A 198     106.886  67.779  34.510  0.00  0.00           N  
ATOM   3033  HN  PHE A 198     106.481  68.230  33.719  0.00  0.00           H  
ATOM   3034  CA  PHE A 198     105.823  67.391  35.384  0.00  0.00           C  
ATOM   3035  HA  PHE A 198     106.108  66.634  36.098  0.00  0.00           H  
ATOM   3036  CB  PHE A 198     105.468  68.628  36.227  0.00  0.00           C  
ATOM   3037  HB1 PHE A 198     106.427  69.094  36.541  0.00  0.00           H  
ATOM   3038  HB2 PHE A 198     104.870  69.339  35.619  0.00  0.00           H  
ATOM   3039  CG  PHE A 198     104.846  68.201  37.512  0.00  0.00           C  
ATOM   3040  CD1 PHE A 198     103.482  68.254  37.672  0.00  0.00           C  
ATOM   3041  HD1 PHE A 198     102.857  68.615  36.868  0.00  0.00           H  
ATOM   3042  CE1 PHE A 198     102.883  67.835  38.837  0.00  0.00           C  
ATOM   3043  HE1 PHE A 198     101.817  67.856  39.010  0.00  0.00           H  
ATOM   3044  CZ  PHE A 198     103.639  67.288  39.846  0.00  0.00           C  
ATOM   3045  HZ  PHE A 198     103.111  66.910  40.710  0.00  0.00           H  
ATOM   3046  CD2 PHE A 198     105.580  67.662  38.543  0.00  0.00           C  
ATOM   3047  HD2 PHE A 198     106.644  67.580  38.377  0.00  0.00           H  
ATOM   3048  CE2 PHE A 198     105.007  67.217  39.710  0.00  0.00           C  
ATOM   3049  HE2 PHE A 198     105.622  66.790  40.487  0.00  0.00           H  
ATOM   3050  C   PHE A 198     104.732  66.820  34.544  0.00  0.00           C  
ATOM   3051  O   PHE A 198     103.549  66.676  34.854  0.00  0.00           O  
ATOM   3052  N   GLY A 199     105.120  66.433  33.316  0.00  0.00           N  
ATOM   3053  HN  GLY A 199     106.054  66.650  33.040  0.00  0.00           H  
ATOM   3054  CA  GLY A 199     104.257  66.175  32.207  0.00  0.00           C  
ATOM   3055  HA1 GLY A 199     103.527  66.971  32.191  0.00  0.00           H  
ATOM   3056  HA2 GLY A 199     104.894  66.160  31.334  0.00  0.00           H  
ATOM   3057  C   GLY A 199     103.591  64.848  32.329  0.00  0.00           C  
ATOM   3058  O   GLY A 199     102.423  64.721  31.961  0.00  0.00           O  
ATOM   3059  N   GLU A 200     104.174  63.846  33.012  0.00  0.00           N  
ATOM   3060  HN  GLU A 200     105.145  63.940  33.223  0.00  0.00           H  
ATOM   3061  CA  GLU A 200     103.590  62.564  33.256  0.00  0.00           C  
ATOM   3062  HA  GLU A 200     102.704  62.496  32.644  0.00  0.00           H  
ATOM   3063  CB  GLU A 200     104.568  61.423  32.928  0.00  0.00           C  
ATOM   3064  HB1 GLU A 200     105.503  61.493  33.523  0.00  0.00           H  
ATOM   3065  HB2 GLU A 200     104.157  60.425  33.189  0.00  0.00           H  
ATOM   3066  CG  GLU A 200     104.938  61.355  31.445  0.00  0.00           C  
ATOM   3067  HG1 GLU A 200     103.965  61.093  30.979  0.00  0.00           H  
ATOM   3068  HG2 GLU A 200     105.482  62.226  31.020  0.00  0.00           H  
ATOM   3069  CD  GLU A 200     105.806  60.141  31.155  0.00  0.00           C  
ATOM   3070  OE1 GLU A 200     107.039  60.230  31.393  0.00  0.00           O  
ATOM   3071  OE2 GLU A 200     105.282  59.063  30.760  0.00  0.00           O  
ATOM   3072  C   GLU A 200     103.256  62.426  34.701  0.00  0.00           C  
ATOM   3073  O   GLU A 200     102.647  61.464  35.169  0.00  0.00           O  
ATOM   3074  N   ASP A 201     103.690  63.395  35.528  0.00  0.00           N  
ATOM   3075  HN  ASP A 201     104.014  64.273  35.179  0.00  0.00           H  
ATOM   3076  CA  ASP A 201     103.459  63.359  36.938  0.00  0.00           C  
ATOM   3077  HA  ASP A 201     103.239  62.355  37.269  0.00  0.00           H  
ATOM   3078  CB  ASP A 201     104.645  64.026  37.657  0.00  0.00           C  
ATOM   3079  HB1 ASP A 201     104.716  65.097  37.371  0.00  0.00           H  
ATOM   3080  HB2 ASP A 201     104.562  63.901  38.756  0.00  0.00           H  
ATOM   3081  CG  ASP A 201     106.009  63.403  37.397  0.00  0.00           C  
ATOM   3082  OD1 ASP A 201     106.850  64.194  36.893  0.00  0.00           O  
ATOM   3083  OD2 ASP A 201     106.272  62.215  37.723  0.00  0.00           O  
ATOM   3084  C   ASP A 201     102.237  64.156  37.244  0.00  0.00           C  
ATOM   3085  O   ASP A 201     101.646  63.955  38.304  0.00  0.00           O  
ATOM   3086  N   MET A 202     101.764  65.085  36.394  0.00  0.00           N  
ATOM   3087  HN  MET A 202     102.362  65.286  35.621  0.00  0.00           H  
ATOM   3088  CA  MET A 202     100.607  65.885  36.643  0.00  0.00           C  
ATOM   3089  HA  MET A 202     100.949  66.548  37.424  0.00  0.00           H  
ATOM   3090  CB  MET A 202     100.365  66.666  35.340  0.00  0.00           C  
ATOM   3091  HB1 MET A 202     101.289  67.123  34.927  0.00  0.00           H  
ATOM   3092  HB2 MET A 202      99.993  65.984  34.544  0.00  0.00           H  
ATOM   3093  CG  MET A 202      99.329  67.787  35.435  0.00  0.00           C  
ATOM   3094  HG1 MET A 202      99.177  68.252  34.436  0.00  0.00           H  
ATOM   3095  HG2 MET A 202      98.365  67.340  35.762  0.00  0.00           H  
ATOM   3096  SD  MET A 202      99.737  69.192  36.512  0.00  0.00           S  
ATOM   3097  CE  MET A 202      98.073  69.920  36.484  0.00  0.00           C  
ATOM   3098  HE1 MET A 202      98.158  71.028  36.527  0.00  0.00           H  
ATOM   3099  HE2 MET A 202      97.511  69.732  35.546  0.00  0.00           H  
ATOM   3100  HE3 MET A 202      97.466  69.586  37.352  0.00  0.00           H  
ATOM   3101  C   MET A 202      99.391  65.176  37.133  0.00  0.00           C  
ATOM   3102  O   MET A 202      98.898  64.191  36.587  0.00  0.00           O  
ATOM   3103  N   ASP A 203      98.843  65.650  38.268  0.00  0.00           N  
ATOM   3104  HN  ASP A 203      99.165  66.382  38.861  0.00  0.00           H  
ATOM   3105  CA  ASP A 203      97.606  65.111  38.737  0.00  0.00           C  
ATOM   3106  HA  ASP A 203      96.963  64.990  37.878  0.00  0.00           H  
ATOM   3107  CB  ASP A 203      97.964  63.826  39.502  0.00  0.00           C  
ATOM   3108  HB1 ASP A 203      98.472  63.147  38.787  0.00  0.00           H  
ATOM   3109  HB2 ASP A 203      98.657  64.046  40.344  0.00  0.00           H  
ATOM   3110  CG  ASP A 203      96.755  63.038  39.987  0.00  0.00           C  
ATOM   3111  OD1 ASP A 203      96.108  62.288  39.208  0.00  0.00           O  
ATOM   3112  OD2 ASP A 203      96.544  63.184  41.221  0.00  0.00           O  
ATOM   3113  C   ASP A 203      96.989  66.174  39.582  0.00  0.00           C  
ATOM   3114  O   ASP A 203      97.580  67.099  40.136  0.00  0.00           O  
ATOM   3115  N   ASP A 204      95.663  66.037  39.767  0.00  0.00           N  
ATOM   3116  HN  ASP A 204      95.209  65.293  39.283  0.00  0.00           H  
ATOM   3117  CA  ASP A 204      94.812  66.885  40.542  0.00  0.00           C  
ATOM   3118  HA  ASP A 204      94.874  67.884  40.138  0.00  0.00           H  
ATOM   3119  CB  ASP A 204      93.414  66.289  40.304  0.00  0.00           C  
ATOM   3120  HB1 ASP A 204      93.585  65.226  40.584  0.00  0.00           H  
ATOM   3121  HB2 ASP A 204      92.674  66.769  40.978  0.00  0.00           H  
ATOM   3122  CG  ASP A 204      92.888  66.212  38.879  0.00  0.00           C  
ATOM   3123  OD1 ASP A 204      91.872  66.872  38.532  0.00  0.00           O  
ATOM   3124  OD2 ASP A 204      93.440  65.337  38.158  0.00  0.00           O  
ATOM   3125  C   ASP A 204      95.043  67.020  42.009  0.00  0.00           C  
ATOM   3126  O   ASP A 204      95.025  68.113  42.569  0.00  0.00           O  
ATOM   3127  N   GLU A 205      95.452  65.897  42.628  0.00  0.00           N  
ATOM   3128  HN  GLU A 205      95.361  65.059  42.096  0.00  0.00           H  
ATOM   3129  CA  GLU A 205      95.829  65.891  44.007  0.00  0.00           C  
ATOM   3130  HA  GLU A 205      95.210  66.647  44.468  0.00  0.00           H  
ATOM   3131  CB  GLU A 205      95.454  64.558  44.676  0.00  0.00           C  
ATOM   3132  HB1 GLU A 205      94.451  64.179  44.380  0.00  0.00           H  
ATOM   3133  HB2 GLU A 205      96.095  63.852  44.107  0.00  0.00           H  
ATOM   3134  CG  GLU A 205      95.640  64.627  46.194  0.00  0.00           C  
ATOM   3135  HG1 GLU A 205      96.689  64.844  46.489  0.00  0.00           H  
ATOM   3136  HG2 GLU A 205      95.013  65.322  46.791  0.00  0.00           H  
ATOM   3137  CD  GLU A 205      95.288  63.300  46.849  0.00  0.00           C  
ATOM   3138  OE1 GLU A 205      94.253  63.162  47.553  0.00  0.00           O  
ATOM   3139  OE2 GLU A 205      96.088  62.353  46.620  0.00  0.00           O  
ATOM   3140  C   GLU A 205      97.226  66.361  44.231  0.00  0.00           C  
ATOM   3141  O   GLU A 205      97.479  67.151  45.137  0.00  0.00           O  
ATOM   3142  N   ARG A 206      98.187  66.084  43.330  0.00  0.00           N  
ATOM   3143  HN  ARG A 206      97.845  65.562  42.552  0.00  0.00           H  
ATOM   3144  CA  ARG A 206      99.513  66.615  43.332  0.00  0.00           C  
ATOM   3145  HA  ARG A 206      99.873  66.247  44.283  0.00  0.00           H  
ATOM   3146  CB  ARG A 206     100.301  65.942  42.196  0.00  0.00           C  
ATOM   3147  HB1 ARG A 206      99.749  65.938  41.231  0.00  0.00           H  
ATOM   3148  HB2 ARG A 206     101.244  66.528  42.144  0.00  0.00           H  
ATOM   3149  CG  ARG A 206     100.464  64.461  42.538  0.00  0.00           C  
ATOM   3150  HG1 ARG A 206     101.050  64.346  43.473  0.00  0.00           H  
ATOM   3151  HG2 ARG A 206      99.474  63.990  42.722  0.00  0.00           H  
ATOM   3152  CD  ARG A 206     101.165  63.838  41.328  0.00  0.00           C  
ATOM   3153  HD1 ARG A 206     100.778  64.041  40.305  0.00  0.00           H  
ATOM   3154  HD2 ARG A 206     102.207  64.222  41.300  0.00  0.00           H  
ATOM   3155  NE  ARG A 206     101.294  62.374  41.571  0.00  0.00           N  
ATOM   3156  HE  ARG A 206     101.648  62.096  42.464  0.00  0.00           H  
ATOM   3157  CZ  ARG A 206     101.326  61.385  40.631  0.00  0.00           C  
ATOM   3158  NH1 ARG A 206     101.487  60.070  40.963  0.00  0.00           N  
ATOM   3159 1HH1 ARG A 206     101.282  59.817  41.910  0.00  0.00           H  
ATOM   3160 2HH1 ARG A 206     101.743  59.379  40.287  0.00  0.00           H  
ATOM   3161  NH2 ARG A 206     101.124  61.575  39.295  0.00  0.00           N  
ATOM   3162 1HH2 ARG A 206     101.174  62.460  38.831  0.00  0.00           H  
ATOM   3163 2HH2 ARG A 206     101.343  60.730  38.809  0.00  0.00           H  
ATOM   3164  C   ARG A 206      99.573  68.099  43.215  0.00  0.00           C  
ATOM   3165  O   ARG A 206     100.254  68.751  44.007  0.00  0.00           O  
ATOM   3166  N   LEU A 207      98.807  68.694  42.283  0.00  0.00           N  
ATOM   3167  HN  LEU A 207      98.180  68.130  41.751  0.00  0.00           H  
ATOM   3168  CA  LEU A 207      98.593  70.104  42.164  0.00  0.00           C  
ATOM   3169  HA  LEU A 207      99.515  70.621  41.937  0.00  0.00           H  
ATOM   3170  CB  LEU A 207      97.635  70.309  40.977  0.00  0.00           C  
ATOM   3171  HB1 LEU A 207      97.984  69.643  40.159  0.00  0.00           H  
ATOM   3172  HB2 LEU A 207      96.640  69.889  41.234  0.00  0.00           H  
ATOM   3173  CG  LEU A 207      97.504  71.754  40.469  0.00  0.00           C  
ATOM   3174  HG  LEU A 207      97.389  72.541  41.245  0.00  0.00           H  
ATOM   3175  CD1 LEU A 207      98.768  72.218  39.728  0.00  0.00           C  
ATOM   3176 1HD1 LEU A 207      98.418  72.520  38.717  0.00  0.00           H  
ATOM   3177 2HD1 LEU A 207      98.931  73.197  40.229  0.00  0.00           H  
ATOM   3178 3HD1 LEU A 207      99.554  71.443  39.599  0.00  0.00           H  
ATOM   3179  CD2 LEU A 207      96.245  71.858  39.594  0.00  0.00           C  
ATOM   3180 1HD2 LEU A 207      95.361  71.481  40.154  0.00  0.00           H  
ATOM   3181 2HD2 LEU A 207      96.112  72.921  39.301  0.00  0.00           H  
ATOM   3182 3HD2 LEU A 207      96.424  71.249  38.681  0.00  0.00           H  
ATOM   3183  C   LEU A 207      98.022  70.830  43.333  0.00  0.00           C  
ATOM   3184  O   LEU A 207      98.422  71.916  43.748  0.00  0.00           O  
ATOM   3185  N   LYS A 208      97.093  70.199  44.075  0.00  0.00           N  
ATOM   3186  HN  LYS A 208      96.736  69.336  43.729  0.00  0.00           H  
ATOM   3187  CA  LYS A 208      96.534  70.674  45.303  0.00  0.00           C  
ATOM   3188  HA  LYS A 208      96.235  71.707  45.195  0.00  0.00           H  
ATOM   3189  CB  LYS A 208      95.353  69.807  45.764  0.00  0.00           C  
ATOM   3190  HB1 LYS A 208      94.629  69.705  44.927  0.00  0.00           H  
ATOM   3191  HB2 LYS A 208      95.676  68.755  45.918  0.00  0.00           H  
ATOM   3192  CG  LYS A 208      94.657  70.251  47.053  0.00  0.00           C  
ATOM   3193  HG1 LYS A 208      95.399  70.392  47.866  0.00  0.00           H  
ATOM   3194  HG2 LYS A 208      94.060  71.168  46.854  0.00  0.00           H  
ATOM   3195  CD  LYS A 208      93.584  69.245  47.480  0.00  0.00           C  
ATOM   3196  HD1 LYS A 208      92.891  68.992  46.649  0.00  0.00           H  
ATOM   3197  HD2 LYS A 208      93.917  68.329  48.011  0.00  0.00           H  
ATOM   3198  CE  LYS A 208      92.656  69.868  48.523  0.00  0.00           C  
ATOM   3199  HE1 LYS A 208      93.315  70.147  49.374  0.00  0.00           H  
ATOM   3200  HE2 LYS A 208      92.180  70.785  48.112  0.00  0.00           H  
ATOM   3201  NZ  LYS A 208      91.567  68.962  48.955  0.00  0.00           N1+
ATOM   3202  HZ1 LYS A 208      91.888  67.980  49.076  0.00  0.00           H  
ATOM   3203  HZ2 LYS A 208      91.312  69.194  49.936  0.00  0.00           H  
ATOM   3204  HZ3 LYS A 208      90.776  68.900  48.281  0.00  0.00           H  
ATOM   3205  C   LYS A 208      97.551  70.711  46.392  0.00  0.00           C  
ATOM   3206  O   LYS A 208      97.635  71.630  47.208  0.00  0.00           O  
ATOM   3207  N   ASP A 209      98.420  69.686  46.384  0.00  0.00           N  
ATOM   3208  HN  ASP A 209      98.265  68.927  45.757  0.00  0.00           H  
ATOM   3209  CA  ASP A 209      99.533  69.677  47.281  0.00  0.00           C  
ATOM   3210  HA  ASP A 209      99.073  69.915  48.229  0.00  0.00           H  
ATOM   3211  CB  ASP A 209     100.125  68.256  47.303  0.00  0.00           C  
ATOM   3212  HB1 ASP A 209      99.254  67.588  47.141  0.00  0.00           H  
ATOM   3213  HB2 ASP A 209     100.779  68.115  46.417  0.00  0.00           H  
ATOM   3214  CG  ASP A 209     100.761  67.870  48.631  0.00  0.00           C  
ATOM   3215  OD1 ASP A 209     101.971  67.517  48.630  0.00  0.00           O  
ATOM   3216  OD2 ASP A 209     100.014  67.889  49.646  0.00  0.00           O  
ATOM   3217  C   ASP A 209     100.606  70.679  47.022  0.00  0.00           C  
ATOM   3218  O   ASP A 209     101.064  71.438  47.874  0.00  0.00           O  
ATOM   3219  N   LEU A 210     101.102  70.747  45.773  0.00  0.00           N  
ATOM   3220  HN  LEU A 210     100.782  70.090  45.096  0.00  0.00           H  
ATOM   3221  CA  LEU A 210     102.257  71.524  45.445  0.00  0.00           C  
ATOM   3222  HA  LEU A 210     103.064  71.293  46.123  0.00  0.00           H  
ATOM   3223  CB  LEU A 210     102.618  71.209  43.983  0.00  0.00           C  
ATOM   3224  HB1 LEU A 210     102.812  70.117  43.924  0.00  0.00           H  
ATOM   3225  HB2 LEU A 210     101.802  71.326  43.237  0.00  0.00           H  
ATOM   3226  CG  LEU A 210     103.883  71.900  43.450  0.00  0.00           C  
ATOM   3227  HG  LEU A 210     103.638  72.980  43.554  0.00  0.00           H  
ATOM   3228  CD1 LEU A 210     105.056  71.732  44.429  0.00  0.00           C  
ATOM   3229 1HD1 LEU A 210     105.914  72.189  43.889  0.00  0.00           H  
ATOM   3230 2HD1 LEU A 210     104.936  72.259  45.400  0.00  0.00           H  
ATOM   3231 3HD1 LEU A 210     105.219  70.640  44.541  0.00  0.00           H  
ATOM   3232  CD2 LEU A 210     104.340  71.661  42.001  0.00  0.00           C  
ATOM   3233 1HD2 LEU A 210     103.685  72.267  41.340  0.00  0.00           H  
ATOM   3234 2HD2 LEU A 210     105.359  72.086  41.881  0.00  0.00           H  
ATOM   3235 3HD2 LEU A 210     104.533  70.568  41.930  0.00  0.00           H  
ATOM   3236  C   LEU A 210     102.014  72.991  45.543  0.00  0.00           C  
ATOM   3237  O   LEU A 210     102.891  73.684  46.056  0.00  0.00           O  
ATOM   3238  N   PHE A 211     100.814  73.453  45.147  0.00  0.00           N  
ATOM   3239  HN  PHE A 211     100.070  72.831  44.912  0.00  0.00           H  
ATOM   3240  CA  PHE A 211     100.539  74.853  45.227  0.00  0.00           C  
ATOM   3241  HA  PHE A 211     101.446  75.408  45.418  0.00  0.00           H  
ATOM   3242  CB  PHE A 211     100.019  75.206  43.823  0.00  0.00           C  
ATOM   3243  HB1 PHE A 211      99.114  74.604  43.593  0.00  0.00           H  
ATOM   3244  HB2 PHE A 211      99.695  76.268  43.798  0.00  0.00           H  
ATOM   3245  CG  PHE A 211     101.061  75.196  42.755  0.00  0.00           C  
ATOM   3246  CD1 PHE A 211     100.899  74.192  41.833  0.00  0.00           C  
ATOM   3247  HD1 PHE A 211     100.077  73.507  41.989  0.00  0.00           H  
ATOM   3248  CE1 PHE A 211     101.716  74.147  40.728  0.00  0.00           C  
ATOM   3249  HE1 PHE A 211     101.571  73.346  40.017  0.00  0.00           H  
ATOM   3250  CZ  PHE A 211     102.806  74.977  40.599  0.00  0.00           C  
ATOM   3251  HZ  PHE A 211     103.473  74.721  39.790  0.00  0.00           H  
ATOM   3252  CD2 PHE A 211     102.091  76.085  42.558  0.00  0.00           C  
ATOM   3253  HD2 PHE A 211     102.295  76.891  43.248  0.00  0.00           H  
ATOM   3254  CE2 PHE A 211     102.997  75.970  41.530  0.00  0.00           C  
ATOM   3255  HE2 PHE A 211     103.868  76.584  41.362  0.00  0.00           H  
ATOM   3256  C   PHE A 211      99.585  75.231  46.310  0.00  0.00           C  
ATOM   3257  O   PHE A 211      98.927  76.268  46.257  0.00  0.00           O  
ATOM   3258  N   GLY A 212      99.480  74.420  47.377  0.00  0.00           N  
ATOM   3259  HN  GLY A 212     100.137  73.712  47.625  0.00  0.00           H  
ATOM   3260  CA  GLY A 212      98.493  74.585  48.400  0.00  0.00           C  
ATOM   3261  HA1 GLY A 212      97.505  74.758  47.999  0.00  0.00           H  
ATOM   3262  HA2 GLY A 212      98.530  73.658  48.949  0.00  0.00           H  
ATOM   3263  C   GLY A 212      98.724  75.604  49.463  0.00  0.00           C  
ATOM   3264  O   GLY A 212      97.795  75.955  50.190  0.00  0.00           O  
ATOM   3265  N   LYS A 213      99.941  76.151  49.626  0.00  0.00           N  
ATOM   3266  HN  LYS A 213     100.726  75.803  49.116  0.00  0.00           H  
ATOM   3267  CA  LYS A 213     100.138  77.405  50.284  0.00  0.00           C  
ATOM   3268  HA  LYS A 213      99.796  77.339  51.306  0.00  0.00           H  
ATOM   3269  CB  LYS A 213     101.619  77.790  50.439  0.00  0.00           C  
ATOM   3270  HB1 LYS A 213     102.052  78.152  49.481  0.00  0.00           H  
ATOM   3271  HB2 LYS A 213     101.585  78.673  51.112  0.00  0.00           H  
ATOM   3272  CG  LYS A 213     102.474  76.678  51.049  0.00  0.00           C  
ATOM   3273  HG1 LYS A 213     101.986  76.303  51.974  0.00  0.00           H  
ATOM   3274  HG2 LYS A 213     102.562  75.768  50.418  0.00  0.00           H  
ATOM   3275  CD  LYS A 213     103.802  77.320  51.456  0.00  0.00           C  
ATOM   3276  HD1 LYS A 213     103.628  78.310  51.925  0.00  0.00           H  
ATOM   3277  HD2 LYS A 213     104.164  76.614  52.235  0.00  0.00           H  
ATOM   3278  CE  LYS A 213     104.780  77.459  50.286  0.00  0.00           C  
ATOM   3279  HE1 LYS A 213     104.927  76.530  49.696  0.00  0.00           H  
ATOM   3280  HE2 LYS A 213     104.472  78.269  49.591  0.00  0.00           H  
ATOM   3281  NZ  LYS A 213     106.166  77.863  50.609  0.00  0.00           N1+
ATOM   3282  HZ1 LYS A 213     106.564  77.420  51.463  0.00  0.00           H  
ATOM   3283  HZ2 LYS A 213     106.771  77.550  49.823  0.00  0.00           H  
ATOM   3284  HZ3 LYS A 213     106.298  78.894  50.622  0.00  0.00           H  
ATOM   3285  C   LYS A 213      99.439  78.506  49.564  0.00  0.00           C  
ATOM   3286  O   LYS A 213      98.760  79.306  50.204  0.00  0.00           O  
ATOM   3287  N   PHE A 214      99.675  78.538  48.240  0.00  0.00           N  
ATOM   3288  HN  PHE A 214     100.103  77.788  47.741  0.00  0.00           H  
ATOM   3289  CA  PHE A 214      99.238  79.621  47.413  0.00  0.00           C  
ATOM   3290  HA  PHE A 214      99.495  80.482  48.012  0.00  0.00           H  
ATOM   3291  CB  PHE A 214     100.005  79.715  46.084  0.00  0.00           C  
ATOM   3292  HB1 PHE A 214      99.526  78.975  45.407  0.00  0.00           H  
ATOM   3293  HB2 PHE A 214      99.887  80.725  45.636  0.00  0.00           H  
ATOM   3294  CG  PHE A 214     101.456  79.434  46.270  0.00  0.00           C  
ATOM   3295  CD1 PHE A 214     102.084  78.304  45.804  0.00  0.00           C  
ATOM   3296  HD1 PHE A 214     101.421  77.549  45.405  0.00  0.00           H  
ATOM   3297  CE1 PHE A 214     103.424  78.157  46.077  0.00  0.00           C  
ATOM   3298  HE1 PHE A 214     104.023  77.304  45.793  0.00  0.00           H  
ATOM   3299  CZ  PHE A 214     104.134  79.115  46.760  0.00  0.00           C  
ATOM   3300  HZ  PHE A 214     105.107  78.857  47.153  0.00  0.00           H  
ATOM   3301  CD2 PHE A 214     102.201  80.455  46.814  0.00  0.00           C  
ATOM   3302  HD2 PHE A 214     101.731  81.371  47.139  0.00  0.00           H  
ATOM   3303  CE2 PHE A 214     103.523  80.284  47.148  0.00  0.00           C  
ATOM   3304  HE2 PHE A 214     103.959  81.082  47.733  0.00  0.00           H  
ATOM   3305  C   PHE A 214      97.754  79.624  47.275  0.00  0.00           C  
ATOM   3306  O   PHE A 214      97.187  80.711  47.364  0.00  0.00           O  
ATOM   3307  N   GLY A 215      97.131  78.456  47.027  0.00  0.00           N  
ATOM   3308  HN  GLY A 215      97.662  77.615  47.066  0.00  0.00           H  
ATOM   3309  CA  GLY A 215      95.733  78.358  46.740  0.00  0.00           C  
ATOM   3310  HA1 GLY A 215      95.560  77.316  46.965  0.00  0.00           H  
ATOM   3311  HA2 GLY A 215      95.180  79.080  47.323  0.00  0.00           H  
ATOM   3312  C   GLY A 215      95.472  78.556  45.287  0.00  0.00           C  
ATOM   3313  O   GLY A 215      95.345  79.717  44.898  0.00  0.00           O  
ATOM   3314  N   PRO A 216      95.321  77.603  44.414  0.00  0.00           N  
ATOM   3315  CD  PRO A 216      95.696  76.219  44.659  0.00  0.00           C  
ATOM   3316  HD1 PRO A 216      95.140  75.746  45.499  0.00  0.00           H  
ATOM   3317  HD2 PRO A 216      96.775  76.108  44.895  0.00  0.00           H  
ATOM   3318  CA  PRO A 216      94.956  77.841  43.047  0.00  0.00           C  
ATOM   3319  HA  PRO A 216      95.457  78.720  42.669  0.00  0.00           H  
ATOM   3320  CB  PRO A 216      95.384  76.589  42.286  0.00  0.00           C  
ATOM   3321  HB1 PRO A 216      94.813  76.369  41.359  0.00  0.00           H  
ATOM   3322  HB2 PRO A 216      96.465  76.648  42.032  0.00  0.00           H  
ATOM   3323  CG  PRO A 216      95.301  75.494  43.363  0.00  0.00           C  
ATOM   3324  HG1 PRO A 216      94.279  75.078  43.483  0.00  0.00           H  
ATOM   3325  HG2 PRO A 216      95.949  74.608  43.196  0.00  0.00           H  
ATOM   3326  C   PRO A 216      93.502  78.085  42.830  0.00  0.00           C  
ATOM   3327  O   PRO A 216      92.699  77.689  43.672  0.00  0.00           O  
ATOM   3328  N   ALA A 217      93.041  78.738  41.749  0.00  0.00           N  
ATOM   3329  HN  ALA A 217      93.809  78.968  41.158  0.00  0.00           H  
ATOM   3330  CA  ALA A 217      91.757  79.062  41.210  0.00  0.00           C  
ATOM   3331  HA  ALA A 217      91.290  79.566  42.043  0.00  0.00           H  
ATOM   3332  CB  ALA A 217      91.787  79.952  39.957  0.00  0.00           C  
ATOM   3333  HB1 ALA A 217      92.185  79.365  39.103  0.00  0.00           H  
ATOM   3334  HB2 ALA A 217      90.740  80.302  39.820  0.00  0.00           H  
ATOM   3335  HB3 ALA A 217      92.341  80.905  40.106  0.00  0.00           H  
ATOM   3336  C   ALA A 217      90.892  77.897  40.871  0.00  0.00           C  
ATOM   3337  O   ALA A 217      91.420  76.927  40.328  0.00  0.00           O  
ATOM   3338  N   LEU A 218      89.576  77.954  41.146  0.00  0.00           N  
ATOM   3339  HN  LEU A 218      89.152  78.668  41.696  0.00  0.00           H  
ATOM   3340  CA  LEU A 218      88.786  76.768  41.031  0.00  0.00           C  
ATOM   3341  HA  LEU A 218      89.367  75.912  40.720  0.00  0.00           H  
ATOM   3342  CB  LEU A 218      88.196  76.436  42.412  0.00  0.00           C  
ATOM   3343  HB1 LEU A 218      89.065  76.293  43.091  0.00  0.00           H  
ATOM   3344  HB2 LEU A 218      87.682  77.372  42.712  0.00  0.00           H  
ATOM   3345  CG  LEU A 218      87.265  75.237  42.658  0.00  0.00           C  
ATOM   3346  HG  LEU A 218      86.421  75.245  41.936  0.00  0.00           H  
ATOM   3347  CD1 LEU A 218      88.150  73.979  42.711  0.00  0.00           C  
ATOM   3348 1HD1 LEU A 218      88.647  73.706  41.757  0.00  0.00           H  
ATOM   3349 2HD1 LEU A 218      89.034  73.919  43.382  0.00  0.00           H  
ATOM   3350 3HD1 LEU A 218      87.463  73.138  42.946  0.00  0.00           H  
ATOM   3351  CD2 LEU A 218      86.734  75.523  44.074  0.00  0.00           C  
ATOM   3352 1HD2 LEU A 218      87.636  75.799  44.658  0.00  0.00           H  
ATOM   3353 2HD2 LEU A 218      85.960  76.315  44.164  0.00  0.00           H  
ATOM   3354 3HD2 LEU A 218      86.295  74.557  44.402  0.00  0.00           H  
ATOM   3355  C   LEU A 218      87.667  76.997  40.075  0.00  0.00           C  
ATOM   3356  O   LEU A 218      86.934  77.986  40.069  0.00  0.00           O  
ATOM   3357  N   SER A 219      87.456  75.983  39.216  0.00  0.00           N  
ATOM   3358  HN  SER A 219      88.146  75.266  39.204  0.00  0.00           H  
ATOM   3359  CA  SER A 219      86.496  75.960  38.153  0.00  0.00           C  
ATOM   3360  HA  SER A 219      86.597  75.004  37.660  0.00  0.00           H  
ATOM   3361  CB  SER A 219      84.994  75.952  38.484  0.00  0.00           C  
ATOM   3362  HB1 SER A 219      84.628  76.976  38.706  0.00  0.00           H  
ATOM   3363  HB2 SER A 219      84.476  75.484  37.622  0.00  0.00           H  
ATOM   3364  OG  SER A 219      84.798  75.129  39.624  0.00  0.00           O  
ATOM   3365  HG1 SER A 219      84.884  74.221  39.328  0.00  0.00           H  
ATOM   3366  C   SER A 219      86.776  76.958  37.084  0.00  0.00           C  
ATOM   3367  O   SER A 219      85.875  77.472  36.423  0.00  0.00           O  
ATOM   3368  N   VAL A 220      88.083  77.235  36.920  0.00  0.00           N  
ATOM   3369  HN  VAL A 220      88.736  76.950  37.619  0.00  0.00           H  
ATOM   3370  CA  VAL A 220      88.614  78.107  35.919  0.00  0.00           C  
ATOM   3371  HA  VAL A 220      87.820  78.797  35.674  0.00  0.00           H  
ATOM   3372  CB  VAL A 220      89.861  78.804  36.371  0.00  0.00           C  
ATOM   3373  HB  VAL A 220      90.236  79.303  35.450  0.00  0.00           H  
ATOM   3374  CG1 VAL A 220      89.582  79.791  37.516  0.00  0.00           C  
ATOM   3375 1HG1 VAL A 220      88.700  80.434  37.309  0.00  0.00           H  
ATOM   3376 2HG1 VAL A 220      89.320  79.246  38.450  0.00  0.00           H  
ATOM   3377 3HG1 VAL A 220      90.422  80.464  37.788  0.00  0.00           H  
ATOM   3378  CG2 VAL A 220      90.912  77.792  36.856  0.00  0.00           C  
ATOM   3379 1HG2 VAL A 220      91.877  78.302  37.067  0.00  0.00           H  
ATOM   3380 2HG2 VAL A 220      90.641  77.197  37.753  0.00  0.00           H  
ATOM   3381 3HG2 VAL A 220      91.185  77.076  36.051  0.00  0.00           H  
ATOM   3382  C   VAL A 220      88.789  77.271  34.696  0.00  0.00           C  
ATOM   3383  O   VAL A 220      89.168  76.105  34.782  0.00  0.00           O  
ATOM   3384  N   LYS A 221      88.614  77.839  33.491  0.00  0.00           N  
ATOM   3385  HN  LYS A 221      88.359  78.786  33.303  0.00  0.00           H  
ATOM   3386  CA  LYS A 221      88.785  77.193  32.227  0.00  0.00           C  
ATOM   3387  HA  LYS A 221      88.021  76.431  32.273  0.00  0.00           H  
ATOM   3388  CB  LYS A 221      88.458  78.208  31.116  0.00  0.00           C  
ATOM   3389  HB1 LYS A 221      87.576  78.845  31.339  0.00  0.00           H  
ATOM   3390  HB2 LYS A 221      89.230  79.002  31.198  0.00  0.00           H  
ATOM   3391  CG  LYS A 221      88.232  77.716  29.685  0.00  0.00           C  
ATOM   3392  HG1 LYS A 221      88.276  78.586  28.997  0.00  0.00           H  
ATOM   3393  HG2 LYS A 221      89.114  77.168  29.292  0.00  0.00           H  
ATOM   3394  CD  LYS A 221      86.845  77.103  29.472  0.00  0.00           C  
ATOM   3395  HD1 LYS A 221      86.759  76.289  30.224  0.00  0.00           H  
ATOM   3396  HD2 LYS A 221      86.079  77.822  29.831  0.00  0.00           H  
ATOM   3397  CE  LYS A 221      86.384  76.753  28.057  0.00  0.00           C  
ATOM   3398  HE1 LYS A 221      87.135  76.027  27.678  0.00  0.00           H  
ATOM   3399  HE2 LYS A 221      85.357  76.348  27.928  0.00  0.00           H  
ATOM   3400  NZ  LYS A 221      86.450  77.985  27.241  0.00  0.00           N1+
ATOM   3401  HZ1 LYS A 221      87.392  78.349  26.988  0.00  0.00           H  
ATOM   3402  HZ2 LYS A 221      85.997  77.865  26.313  0.00  0.00           H  
ATOM   3403  HZ3 LYS A 221      86.036  78.827  27.692  0.00  0.00           H  
ATOM   3404  C   LYS A 221      90.123  76.583  31.986  0.00  0.00           C  
ATOM   3405  O   LYS A 221      91.175  77.070  32.402  0.00  0.00           O  
ATOM   3406  N   VAL A 222      90.095  75.389  31.368  0.00  0.00           N  
ATOM   3407  HN  VAL A 222      89.283  74.889  31.075  0.00  0.00           H  
ATOM   3408  CA  VAL A 222      91.231  74.729  30.805  0.00  0.00           C  
ATOM   3409  HA  VAL A 222      91.704  74.168  31.595  0.00  0.00           H  
ATOM   3410  CB  VAL A 222      90.875  73.694  29.776  0.00  0.00           C  
ATOM   3411  HB  VAL A 222      91.762  73.188  29.340  0.00  0.00           H  
ATOM   3412  CG1 VAL A 222      89.938  72.767  30.568  0.00  0.00           C  
ATOM   3413 1HG1 VAL A 222      90.053  71.783  30.069  0.00  0.00           H  
ATOM   3414 2HG1 VAL A 222      90.161  72.667  31.654  0.00  0.00           H  
ATOM   3415 3HG1 VAL A 222      88.865  73.029  30.448  0.00  0.00           H  
ATOM   3416  CG2 VAL A 222      89.968  74.281  28.684  0.00  0.00           C  
ATOM   3417 1HG2 VAL A 222      90.465  75.046  28.049  0.00  0.00           H  
ATOM   3418 2HG2 VAL A 222      89.675  73.453  28.003  0.00  0.00           H  
ATOM   3419 3HG2 VAL A 222      89.010  74.743  29.009  0.00  0.00           H  
ATOM   3420  C   VAL A 222      92.286  75.561  30.160  0.00  0.00           C  
ATOM   3421  O   VAL A 222      92.010  76.258  29.186  0.00  0.00           O  
ATOM   3422  N   MET A 223      93.552  75.447  30.599  0.00  0.00           N  
ATOM   3423  HN  MET A 223      93.666  74.887  31.417  0.00  0.00           H  
ATOM   3424  CA  MET A 223      94.668  75.784  29.769  0.00  0.00           C  
ATOM   3425  HA  MET A 223      94.225  76.501  29.097  0.00  0.00           H  
ATOM   3426  CB  MET A 223      95.830  76.473  30.505  0.00  0.00           C  
ATOM   3427  HB1 MET A 223      95.402  77.255  31.168  0.00  0.00           H  
ATOM   3428  HB2 MET A 223      96.189  75.678  31.193  0.00  0.00           H  
ATOM   3429  CG  MET A 223      96.823  77.194  29.590  0.00  0.00           C  
ATOM   3430  HG1 MET A 223      97.481  76.462  29.077  0.00  0.00           H  
ATOM   3431  HG2 MET A 223      96.237  77.666  28.771  0.00  0.00           H  
ATOM   3432  SD  MET A 223      97.928  78.288  30.530  0.00  0.00           S  
ATOM   3433  CE  MET A 223      97.286  79.752  29.666  0.00  0.00           C  
ATOM   3434  HE1 MET A 223      97.752  80.669  30.088  0.00  0.00           H  
ATOM   3435  HE2 MET A 223      97.492  79.854  28.579  0.00  0.00           H  
ATOM   3436  HE3 MET A 223      96.187  79.808  29.814  0.00  0.00           H  
ATOM   3437  C   MET A 223      95.083  74.644  28.902  0.00  0.00           C  
ATOM   3438  O   MET A 223      95.066  73.496  29.341  0.00  0.00           O  
ATOM   3439  N   THR A 224      95.392  74.853  27.609  0.00  0.00           N  
ATOM   3440  HN  THR A 224      95.672  75.787  27.392  0.00  0.00           H  
ATOM   3441  CA  THR A 224      95.470  73.848  26.596  0.00  0.00           C  
ATOM   3442  HA  THR A 224      95.663  72.903  27.084  0.00  0.00           H  
ATOM   3443  CB  THR A 224      94.225  73.724  25.768  0.00  0.00           C  
ATOM   3444  HB  THR A 224      94.221  72.811  25.138  0.00  0.00           H  
ATOM   3445  OG1 THR A 224      93.719  74.874  25.106  0.00  0.00           O  
ATOM   3446  HG1 THR A 224      92.963  74.454  24.691  0.00  0.00           H  
ATOM   3447  CG2 THR A 224      93.067  73.433  26.736  0.00  0.00           C  
ATOM   3448 1HG2 THR A 224      93.228  72.403  27.119  0.00  0.00           H  
ATOM   3449 2HG2 THR A 224      92.924  74.184  27.542  0.00  0.00           H  
ATOM   3450 3HG2 THR A 224      92.098  73.303  26.205  0.00  0.00           H  
ATOM   3451  C   THR A 224      96.581  74.121  25.642  0.00  0.00           C  
ATOM   3452  O   THR A 224      97.233  75.163  25.684  0.00  0.00           O  
ATOM   3453  N   ASP A 225      96.954  73.183  24.753  0.00  0.00           N  
ATOM   3454  HN  ASP A 225      96.611  72.255  24.874  0.00  0.00           H  
ATOM   3455  CA  ASP A 225      97.972  73.374  23.770  0.00  0.00           C  
ATOM   3456  HA  ASP A 225      98.813  73.901  24.193  0.00  0.00           H  
ATOM   3457  CB  ASP A 225      98.482  71.951  23.488  0.00  0.00           C  
ATOM   3458  HB1 ASP A 225      98.783  71.327  24.358  0.00  0.00           H  
ATOM   3459  HB2 ASP A 225      97.633  71.447  22.976  0.00  0.00           H  
ATOM   3460  CG  ASP A 225      99.703  71.926  22.581  0.00  0.00           C  
ATOM   3461  OD1 ASP A 225      99.504  71.920  21.336  0.00  0.00           O  
ATOM   3462  OD2 ASP A 225     100.815  72.022  23.165  0.00  0.00           O  
ATOM   3463  C   ASP A 225      97.395  74.056  22.577  0.00  0.00           C  
ATOM   3464  O   ASP A 225      96.247  74.024  22.139  0.00  0.00           O  
ATOM   3465  N   GLU A 226      98.232  74.876  21.914  0.00  0.00           N  
ATOM   3466  HN  GLU A 226      99.147  75.135  22.215  0.00  0.00           H  
ATOM   3467  CA  GLU A 226      97.945  75.579  20.703  0.00  0.00           C  
ATOM   3468  HA  GLU A 226      97.100  76.235  20.855  0.00  0.00           H  
ATOM   3469  CB  GLU A 226      99.230  76.148  20.076  0.00  0.00           C  
ATOM   3470  HB1 GLU A 226      99.828  75.287  19.707  0.00  0.00           H  
ATOM   3471  HB2 GLU A 226      98.816  76.708  19.211  0.00  0.00           H  
ATOM   3472  CG  GLU A 226     100.074  77.067  20.960  0.00  0.00           C  
ATOM   3473  HG1 GLU A 226     100.561  77.744  20.224  0.00  0.00           H  
ATOM   3474  HG2 GLU A 226      99.344  77.726  21.480  0.00  0.00           H  
ATOM   3475  CD  GLU A 226     101.029  76.468  21.983  0.00  0.00           C  
ATOM   3476  OE1 GLU A 226     102.261  76.468  21.715  0.00  0.00           O  
ATOM   3477  OE2 GLU A 226     100.580  75.837  22.977  0.00  0.00           O  
ATOM   3478  C   GLU A 226      97.456  74.696  19.608  0.00  0.00           C  
ATOM   3479  O   GLU A 226      96.618  75.166  18.840  0.00  0.00           O  
ATOM   3480  N   SER A 227      98.064  73.513  19.404  0.00  0.00           N  
ATOM   3481  HN  SER A 227      98.765  73.205  20.043  0.00  0.00           H  
ATOM   3482  CA  SER A 227      97.680  72.676  18.312  0.00  0.00           C  
ATOM   3483  HA  SER A 227      96.899  73.127  17.719  0.00  0.00           H  
ATOM   3484  CB  SER A 227      98.874  72.483  17.359  0.00  0.00           C  
ATOM   3485  HB1 SER A 227      98.654  71.744  16.558  0.00  0.00           H  
ATOM   3486  HB2 SER A 227      98.982  73.431  16.791  0.00  0.00           H  
ATOM   3487  OG  SER A 227     100.045  72.088  18.057  0.00  0.00           O  
ATOM   3488  HG1 SER A 227     100.740  71.967  17.406  0.00  0.00           H  
ATOM   3489  C   SER A 227      97.097  71.364  18.710  0.00  0.00           C  
ATOM   3490  O   SER A 227      96.613  70.535  17.939  0.00  0.00           O  
ATOM   3491  N   GLY A 228      97.189  71.090  20.023  0.00  0.00           N  
ATOM   3492  HN  GLY A 228      97.749  71.649  20.629  0.00  0.00           H  
ATOM   3493  CA  GLY A 228      96.688  69.900  20.642  0.00  0.00           C  
ATOM   3494  HA1 GLY A 228      96.333  70.138  21.633  0.00  0.00           H  
ATOM   3495  HA2 GLY A 228      95.860  69.602  20.017  0.00  0.00           H  
ATOM   3496  C   GLY A 228      97.749  68.854  20.651  0.00  0.00           C  
ATOM   3497  O   GLY A 228      97.509  67.736  21.107  0.00  0.00           O  
ATOM   3498  N   LYS A 229      98.943  69.117  20.090  0.00  0.00           N  
ATOM   3499  HN  LYS A 229      99.041  70.011  19.664  0.00  0.00           H  
ATOM   3500  CA  LYS A 229     100.118  68.301  20.045  0.00  0.00           C  
ATOM   3501  HA  LYS A 229      99.790  67.390  19.569  0.00  0.00           H  
ATOM   3502  CB  LYS A 229     101.094  69.137  19.199  0.00  0.00           C  
ATOM   3503  HB1 LYS A 229     100.554  69.522  18.308  0.00  0.00           H  
ATOM   3504  HB2 LYS A 229     101.502  69.962  19.820  0.00  0.00           H  
ATOM   3505  CG  LYS A 229     102.114  68.120  18.685  0.00  0.00           C  
ATOM   3506  HG1 LYS A 229     102.530  67.605  19.578  0.00  0.00           H  
ATOM   3507  HG2 LYS A 229     101.550  67.330  18.142  0.00  0.00           H  
ATOM   3508  CD  LYS A 229     103.180  68.682  17.743  0.00  0.00           C  
ATOM   3509  HD1 LYS A 229     102.703  69.154  16.859  0.00  0.00           H  
ATOM   3510  HD2 LYS A 229     103.739  69.551  18.155  0.00  0.00           H  
ATOM   3511  CE  LYS A 229     104.189  67.617  17.306  0.00  0.00           C  
ATOM   3512  HE1 LYS A 229     103.720  66.654  17.014  0.00  0.00           H  
ATOM   3513  HE2 LYS A 229     104.720  67.965  16.394  0.00  0.00           H  
ATOM   3514  NZ  LYS A 229     105.175  67.375  18.383  0.00  0.00           N1+
ATOM   3515  HZ1 LYS A 229     106.085  67.796  18.111  0.00  0.00           H  
ATOM   3516  HZ2 LYS A 229     104.985  67.791  19.316  0.00  0.00           H  
ATOM   3517  HZ3 LYS A 229     105.317  66.358  18.544  0.00  0.00           H  
ATOM   3518  C   LYS A 229     100.545  67.851  21.400  0.00  0.00           C  
ATOM   3519  O   LYS A 229     100.838  66.671  21.581  0.00  0.00           O  
ATOM   3520  N   SER A 230     100.629  68.843  22.304  0.00  0.00           N  
ATOM   3521  HN  SER A 230     100.501  69.794  22.032  0.00  0.00           H  
ATOM   3522  CA  SER A 230     100.930  68.717  23.698  0.00  0.00           C  
ATOM   3523  HA  SER A 230     100.614  69.676  24.078  0.00  0.00           H  
ATOM   3524  CB  SER A 230     100.188  67.615  24.471  0.00  0.00           C  
ATOM   3525  HB1 SER A 230      99.110  67.863  24.362  0.00  0.00           H  
ATOM   3526  HB2 SER A 230     100.382  66.605  24.050  0.00  0.00           H  
ATOM   3527  OG  SER A 230     100.397  67.763  25.868  0.00  0.00           O  
ATOM   3528  HG1 SER A 230      99.694  67.207  26.207  0.00  0.00           H  
ATOM   3529  C   SER A 230     102.398  68.534  23.875  0.00  0.00           C  
ATOM   3530  O   SER A 230     103.071  67.632  23.382  0.00  0.00           O  
ATOM   3531  N   LYS A 231     102.941  69.574  24.532  0.00  0.00           N  
ATOM   3532  HN  LYS A 231     102.393  70.366  24.790  0.00  0.00           H  
ATOM   3533  CA  LYS A 231     104.348  69.689  24.755  0.00  0.00           C  
ATOM   3534  HA  LYS A 231     104.783  69.024  24.024  0.00  0.00           H  
ATOM   3535  CB  LYS A 231     104.742  71.157  24.510  0.00  0.00           C  
ATOM   3536  HB1 LYS A 231     104.040  71.711  25.168  0.00  0.00           H  
ATOM   3537  HB2 LYS A 231     105.787  71.273  24.869  0.00  0.00           H  
ATOM   3538  CG  LYS A 231     104.635  71.648  23.064  0.00  0.00           C  
ATOM   3539  HG1 LYS A 231     105.352  71.078  22.436  0.00  0.00           H  
ATOM   3540  HG2 LYS A 231     103.624  71.505  22.628  0.00  0.00           H  
ATOM   3541  CD  LYS A 231     104.913  73.150  22.992  0.00  0.00           C  
ATOM   3542  HD1 LYS A 231     105.847  73.455  23.512  0.00  0.00           H  
ATOM   3543  HD2 LYS A 231     105.031  73.493  21.943  0.00  0.00           H  
ATOM   3544  CE  LYS A 231     103.813  74.123  23.421  0.00  0.00           C  
ATOM   3545  HE1 LYS A 231     103.688  74.228  24.520  0.00  0.00           H  
ATOM   3546  HE2 LYS A 231     104.104  75.147  23.102  0.00  0.00           H  
ATOM   3547  NZ  LYS A 231     102.494  73.881  22.794  0.00  0.00           N1+
ATOM   3548  HZ1 LYS A 231     102.585  73.549  21.814  0.00  0.00           H  
ATOM   3549  HZ2 LYS A 231     101.921  73.184  23.312  0.00  0.00           H  
ATOM   3550  HZ3 LYS A 231     101.972  74.781  22.791  0.00  0.00           H  
ATOM   3551  C   LYS A 231     104.744  69.223  26.112  0.00  0.00           C  
ATOM   3552  O   LYS A 231     105.819  69.520  26.635  0.00  0.00           O  
ATOM   3553  N   GLY A 232     103.779  68.559  26.772  0.00  0.00           N  
ATOM   3554  HN  GLY A 232     102.905  68.330  26.349  0.00  0.00           H  
ATOM   3555  CA  GLY A 232     103.904  67.924  28.048  0.00  0.00           C  
ATOM   3556  HA1 GLY A 232     103.010  67.323  28.130  0.00  0.00           H  
ATOM   3557  HA2 GLY A 232     104.814  67.345  28.008  0.00  0.00           H  
ATOM   3558  C   GLY A 232     103.822  68.788  29.258  0.00  0.00           C  
ATOM   3559  O   GLY A 232     104.231  68.403  30.353  0.00  0.00           O  
ATOM   3560  N   PHE A 233     103.451  70.068  29.084  0.00  0.00           N  
ATOM   3561  HN  PHE A 233     103.223  70.472  28.200  0.00  0.00           H  
ATOM   3562  CA  PHE A 233     103.216  70.908  30.217  0.00  0.00           C  
ATOM   3563  HA  PHE A 233     104.050  70.819  30.898  0.00  0.00           H  
ATOM   3564  CB  PHE A 233     103.094  72.409  29.910  0.00  0.00           C  
ATOM   3565  HB1 PHE A 233     102.305  72.574  29.144  0.00  0.00           H  
ATOM   3566  HB2 PHE A 233     102.827  72.987  30.821  0.00  0.00           H  
ATOM   3567  CG  PHE A 233     104.355  73.009  29.385  0.00  0.00           C  
ATOM   3568  CD1 PHE A 233     105.085  73.784  30.255  0.00  0.00           C  
ATOM   3569  HD1 PHE A 233     104.723  74.092  31.225  0.00  0.00           H  
ATOM   3570  CE1 PHE A 233     106.251  74.342  29.786  0.00  0.00           C  
ATOM   3571  HE1 PHE A 233     106.782  75.008  30.450  0.00  0.00           H  
ATOM   3572  CZ  PHE A 233     106.711  74.056  28.523  0.00  0.00           C  
ATOM   3573  HZ  PHE A 233     107.617  74.390  28.039  0.00  0.00           H  
ATOM   3574  CD2 PHE A 233     104.798  72.797  28.101  0.00  0.00           C  
ATOM   3575  HD2 PHE A 233     104.128  72.234  27.467  0.00  0.00           H  
ATOM   3576  CE2 PHE A 233     106.011  73.261  27.646  0.00  0.00           C  
ATOM   3577  HE2 PHE A 233     106.517  72.858  26.780  0.00  0.00           H  
ATOM   3578  C   PHE A 233     101.997  70.574  31.007  0.00  0.00           C  
ATOM   3579  O   PHE A 233     100.974  70.124  30.499  0.00  0.00           O  
ATOM   3580  N   GLY A 234     102.045  70.862  32.321  0.00  0.00           N  
ATOM   3581  HN  GLY A 234     102.874  71.197  32.765  0.00  0.00           H  
ATOM   3582  CA  GLY A 234     100.888  70.879  33.161  0.00  0.00           C  
ATOM   3583  HA1 GLY A 234     100.049  70.473  32.617  0.00  0.00           H  
ATOM   3584  HA2 GLY A 234     101.175  70.297  34.023  0.00  0.00           H  
ATOM   3585  C   GLY A 234     100.651  72.302  33.537  0.00  0.00           C  
ATOM   3586  O   GLY A 234     101.490  73.168  33.294  0.00  0.00           O  
ATOM   3587  N   PHE A 235      99.447  72.627  34.041  0.00  0.00           N  
ATOM   3588  HN  PHE A 235      98.802  71.871  34.116  0.00  0.00           H  
ATOM   3589  CA  PHE A 235      99.014  73.977  34.222  0.00  0.00           C  
ATOM   3590  HA  PHE A 235      99.882  74.620  34.186  0.00  0.00           H  
ATOM   3591  CB  PHE A 235      98.014  74.328  33.106  0.00  0.00           C  
ATOM   3592  HB1 PHE A 235      97.279  73.498  33.033  0.00  0.00           H  
ATOM   3593  HB2 PHE A 235      97.530  75.324  33.188  0.00  0.00           H  
ATOM   3594  CG  PHE A 235      98.694  74.436  31.785  0.00  0.00           C  
ATOM   3595  CD1 PHE A 235      98.452  73.626  30.700  0.00  0.00           C  
ATOM   3596  HD1 PHE A 235      97.652  72.900  30.719  0.00  0.00           H  
ATOM   3597  CE1 PHE A 235      99.129  73.715  29.505  0.00  0.00           C  
ATOM   3598  HE1 PHE A 235      98.772  73.161  28.650  0.00  0.00           H  
ATOM   3599  CZ  PHE A 235     100.033  74.743  29.363  0.00  0.00           C  
ATOM   3600  HZ  PHE A 235     100.447  74.969  28.393  0.00  0.00           H  
ATOM   3601  CD2 PHE A 235      99.674  75.387  31.633  0.00  0.00           C  
ATOM   3602  HD2 PHE A 235      99.727  76.120  32.424  0.00  0.00           H  
ATOM   3603  CE2 PHE A 235     100.346  75.537  30.442  0.00  0.00           C  
ATOM   3604  HE2 PHE A 235     100.951  76.419  30.286  0.00  0.00           H  
ATOM   3605  C   PHE A 235      98.262  74.181  35.491  0.00  0.00           C  
ATOM   3606  O   PHE A 235      97.859  73.252  36.187  0.00  0.00           O  
ATOM   3607  N   VAL A 236      98.137  75.459  35.893  0.00  0.00           N  
ATOM   3608  HN  VAL A 236      98.352  76.239  35.310  0.00  0.00           H  
ATOM   3609  CA  VAL A 236      97.541  75.845  37.135  0.00  0.00           C  
ATOM   3610  HA  VAL A 236      96.596  75.342  37.271  0.00  0.00           H  
ATOM   3611  CB  VAL A 236      98.460  75.493  38.268  0.00  0.00           C  
ATOM   3612  HB  VAL A 236      98.635  74.399  38.193  0.00  0.00           H  
ATOM   3613  CG1 VAL A 236      99.791  76.252  38.130  0.00  0.00           C  
ATOM   3614 1HG1 VAL A 236     100.118  76.036  37.091  0.00  0.00           H  
ATOM   3615 2HG1 VAL A 236      99.610  77.342  38.242  0.00  0.00           H  
ATOM   3616 3HG1 VAL A 236     100.577  75.952  38.855  0.00  0.00           H  
ATOM   3617  CG2 VAL A 236      97.821  75.738  39.647  0.00  0.00           C  
ATOM   3618 1HG2 VAL A 236      96.798  75.316  39.749  0.00  0.00           H  
ATOM   3619 2HG2 VAL A 236      98.573  75.259  40.310  0.00  0.00           H  
ATOM   3620 3HG2 VAL A 236      97.800  76.808  39.944  0.00  0.00           H  
ATOM   3621  C   VAL A 236      97.235  77.297  37.001  0.00  0.00           C  
ATOM   3622  O   VAL A 236      97.699  77.940  36.061  0.00  0.00           O  
ATOM   3623  N   SER A 237      96.375  77.948  37.805  0.00  0.00           N  
ATOM   3624  HN  SER A 237      95.940  77.491  38.579  0.00  0.00           H  
ATOM   3625  CA  SER A 237      95.964  79.302  37.608  0.00  0.00           C  
ATOM   3626  HA  SER A 237      96.729  79.926  37.167  0.00  0.00           H  
ATOM   3627  CB  SER A 237      94.693  79.384  36.745  0.00  0.00           C  
ATOM   3628  HB1 SER A 237      94.910  78.862  35.787  0.00  0.00           H  
ATOM   3629  HB2 SER A 237      93.852  78.861  37.246  0.00  0.00           H  
ATOM   3630  OG  SER A 237      94.367  80.712  36.363  0.00  0.00           O  
ATOM   3631  HG1 SER A 237      94.739  80.822  35.486  0.00  0.00           H  
ATOM   3632  C   SER A 237      95.566  79.890  38.920  0.00  0.00           C  
ATOM   3633  O   SER A 237      95.092  79.165  39.791  0.00  0.00           O  
ATOM   3634  N   PHE A 238      95.851  81.189  39.110  0.00  0.00           N  
ATOM   3635  HN  PHE A 238      96.288  81.830  38.484  0.00  0.00           H  
ATOM   3636  CA  PHE A 238      95.581  81.784  40.384  0.00  0.00           C  
ATOM   3637  HA  PHE A 238      95.064  81.176  41.112  0.00  0.00           H  
ATOM   3638  CB  PHE A 238      96.953  82.218  40.929  0.00  0.00           C  
ATOM   3639  HB1 PHE A 238      97.484  82.931  40.262  0.00  0.00           H  
ATOM   3640  HB2 PHE A 238      96.874  82.757  41.896  0.00  0.00           H  
ATOM   3641  CG  PHE A 238      97.862  81.081  41.247  0.00  0.00           C  
ATOM   3642  CD1 PHE A 238      97.889  80.446  42.468  0.00  0.00           C  
ATOM   3643  HD1 PHE A 238      97.198  80.808  43.216  0.00  0.00           H  
ATOM   3644  CE1 PHE A 238      98.521  79.248  42.704  0.00  0.00           C  
ATOM   3645  HE1 PHE A 238      98.167  78.697  43.561  0.00  0.00           H  
ATOM   3646  CZ  PHE A 238      99.373  78.777  41.731  0.00  0.00           C  
ATOM   3647  HZ  PHE A 238      99.973  77.892  41.878  0.00  0.00           H  
ATOM   3648  CD2 PHE A 238      98.618  80.466  40.278  0.00  0.00           C  
ATOM   3649  HD2 PHE A 238      98.578  80.894  39.288  0.00  0.00           H  
ATOM   3650  CE2 PHE A 238      99.490  79.431  40.527  0.00  0.00           C  
ATOM   3651  HE2 PHE A 238     100.039  78.828  39.818  0.00  0.00           H  
ATOM   3652  C   PHE A 238      94.768  83.002  40.108  0.00  0.00           C  
ATOM   3653  O   PHE A 238      94.828  83.567  39.019  0.00  0.00           O  
ATOM   3654  N   GLU A 239      94.031  83.475  41.131  0.00  0.00           N  
ATOM   3655  HN  GLU A 239      93.938  82.797  41.856  0.00  0.00           H  
ATOM   3656  CA  GLU A 239      93.210  84.641  41.058  0.00  0.00           C  
ATOM   3657  HA  GLU A 239      92.532  84.462  40.236  0.00  0.00           H  
ATOM   3658  CB  GLU A 239      92.312  84.731  42.305  0.00  0.00           C  
ATOM   3659  HB1 GLU A 239      91.805  83.749  42.405  0.00  0.00           H  
ATOM   3660  HB2 GLU A 239      92.912  84.925  43.220  0.00  0.00           H  
ATOM   3661  CG  GLU A 239      91.212  85.790  42.221  0.00  0.00           C  
ATOM   3662  HG1 GLU A 239      91.693  86.791  42.191  0.00  0.00           H  
ATOM   3663  HG2 GLU A 239      90.549  85.655  41.341  0.00  0.00           H  
ATOM   3664  CD  GLU A 239      90.320  85.670  43.448  0.00  0.00           C  
ATOM   3665  OE1 GLU A 239      90.865  85.903  44.561  0.00  0.00           O  
ATOM   3666  OE2 GLU A 239      89.113  85.341  43.306  0.00  0.00           O  
ATOM   3667  C   GLU A 239      94.025  85.888  40.973  0.00  0.00           C  
ATOM   3668  O   GLU A 239      93.783  86.811  40.195  0.00  0.00           O  
ATOM   3669  N   ARG A 240      95.042  86.031  41.840  0.00  0.00           N  
ATOM   3670  HN  ARG A 240      95.207  85.347  42.547  0.00  0.00           H  
ATOM   3671  CA  ARG A 240      95.893  87.174  41.959  0.00  0.00           C  
ATOM   3672  HA  ARG A 240      95.587  87.982  41.312  0.00  0.00           H  
ATOM   3673  CB  ARG A 240      95.850  87.711  43.400  0.00  0.00           C  
ATOM   3674  HB1 ARG A 240      96.065  86.852  44.072  0.00  0.00           H  
ATOM   3675  HB2 ARG A 240      96.624  88.494  43.543  0.00  0.00           H  
ATOM   3676  CG  ARG A 240      94.480  88.314  43.719  0.00  0.00           C  
ATOM   3677  HG1 ARG A 240      93.627  87.722  43.323  0.00  0.00           H  
ATOM   3678  HG2 ARG A 240      94.334  88.371  44.818  0.00  0.00           H  
ATOM   3679  CD  ARG A 240      94.216  89.751  43.264  0.00  0.00           C  
ATOM   3680  HD1 ARG A 240      93.321  90.122  43.808  0.00  0.00           H  
ATOM   3681  HD2 ARG A 240      95.103  90.353  43.560  0.00  0.00           H  
ATOM   3682  NE  ARG A 240      94.070  89.783  41.781  0.00  0.00           N  
ATOM   3683  HE  ARG A 240      94.846  89.912  41.164  0.00  0.00           H  
ATOM   3684  CZ  ARG A 240      92.868  90.137  41.237  0.00  0.00           C  
ATOM   3685  NH1 ARG A 240      92.880  90.666  39.979  0.00  0.00           N  
ATOM   3686 1HH1 ARG A 240      93.691  90.591  39.399  0.00  0.00           H  
ATOM   3687 2HH1 ARG A 240      92.002  90.711  39.504  0.00  0.00           H  
ATOM   3688  NH2 ARG A 240      91.652  90.065  41.849  0.00  0.00           N  
ATOM   3689 1HH2 ARG A 240      91.567  89.674  42.766  0.00  0.00           H  
ATOM   3690 2HH2 ARG A 240      90.899  90.637  41.517  0.00  0.00           H  
ATOM   3691  C   ARG A 240      97.313  86.958  41.562  0.00  0.00           C  
ATOM   3692  O   ARG A 240      97.935  85.897  41.601  0.00  0.00           O  
ATOM   3693  N   HIS A 241      97.875  88.029  40.976  0.00  0.00           N  
ATOM   3694  HN  HIS A 241      97.384  88.894  40.898  0.00  0.00           H  
ATOM   3695  CA  HIS A 241      99.169  88.162  40.382  0.00  0.00           C  
ATOM   3696  HA  HIS A 241      99.218  87.417  39.601  0.00  0.00           H  
ATOM   3697  CB  HIS A 241      99.337  89.588  39.828  0.00  0.00           C  
ATOM   3698  HB1 HIS A 241      98.629  89.615  38.975  0.00  0.00           H  
ATOM   3699  HB2 HIS A 241      98.977  90.224  40.667  0.00  0.00           H  
ATOM   3700  ND1 HIS A 241     100.934  90.414  38.123  0.00  0.00           N  
ATOM   3701  CG  HIS A 241     100.719  90.012  39.426  0.00  0.00           C  
ATOM   3702  CE1 HIS A 241     102.159  90.901  38.096  0.00  0.00           C  
ATOM   3703  HE1 HIS A 241     102.635  91.377  37.239  0.00  0.00           H  
ATOM   3704  NE2 HIS A 241     102.776  90.715  39.294  0.00  0.00           N  
ATOM   3705  HE2 HIS A 241     103.764  90.763  39.453  0.00  0.00           H  
ATOM   3706  CD2 HIS A 241     101.846  90.188  40.165  0.00  0.00           C  
ATOM   3707  HD2 HIS A 241     102.099  90.033  41.207  0.00  0.00           H  
ATOM   3708  C   HIS A 241     100.248  87.800  41.342  0.00  0.00           C  
ATOM   3709  O   HIS A 241     101.230  87.171  40.952  0.00  0.00           O  
ATOM   3710  N   GLU A 242     100.105  88.228  42.609  0.00  0.00           N  
ATOM   3711  HN  GLU A 242      99.392  88.900  42.804  0.00  0.00           H  
ATOM   3712  CA  GLU A 242     100.968  87.960  43.716  0.00  0.00           C  
ATOM   3713  HA  GLU A 242     101.975  88.179  43.390  0.00  0.00           H  
ATOM   3714  CB  GLU A 242     100.623  88.901  44.883  0.00  0.00           C  
ATOM   3715  HB1 GLU A 242     100.832  89.873  44.391  0.00  0.00           H  
ATOM   3716  HB2 GLU A 242      99.523  88.790  45.004  0.00  0.00           H  
ATOM   3717  CG  GLU A 242     101.484  88.625  46.118  0.00  0.00           C  
ATOM   3718  HG1 GLU A 242     101.207  87.666  46.602  0.00  0.00           H  
ATOM   3719  HG2 GLU A 242     102.552  88.453  45.870  0.00  0.00           H  
ATOM   3720  CD  GLU A 242     101.429  89.744  47.150  0.00  0.00           C  
ATOM   3721  OE1 GLU A 242     101.945  90.879  46.969  0.00  0.00           O  
ATOM   3722  OE2 GLU A 242     100.828  89.476  48.225  0.00  0.00           O  
ATOM   3723  C   GLU A 242     101.133  86.507  43.999  0.00  0.00           C  
ATOM   3724  O   GLU A 242     102.251  86.023  44.170  0.00  0.00           O  
ATOM   3725  N   ASP A 243     100.010  85.795  44.198  0.00  0.00           N  
ATOM   3726  HN  ASP A 243      99.140  86.285  44.193  0.00  0.00           H  
ATOM   3727  CA  ASP A 243      99.903  84.380  44.377  0.00  0.00           C  
ATOM   3728  HA  ASP A 243     100.489  84.182  45.262  0.00  0.00           H  
ATOM   3729  CB  ASP A 243      98.451  83.944  44.636  0.00  0.00           C  
ATOM   3730  HB1 ASP A 243      97.856  84.311  43.773  0.00  0.00           H  
ATOM   3731  HB2 ASP A 243      98.202  82.865  44.728  0.00  0.00           H  
ATOM   3732  CG  ASP A 243      98.035  84.615  45.937  0.00  0.00           C  
ATOM   3733  OD1 ASP A 243      98.572  84.321  47.038  0.00  0.00           O  
ATOM   3734  OD2 ASP A 243      97.173  85.533  45.877  0.00  0.00           O  
ATOM   3735  C   ASP A 243     100.621  83.652  43.294  0.00  0.00           C  
ATOM   3736  O   ASP A 243     101.451  82.771  43.507  0.00  0.00           O  
ATOM   3737  N   ALA A 244     100.423  84.017  42.013  0.00  0.00           N  
ATOM   3738  HN  ALA A 244      99.648  84.573  41.724  0.00  0.00           H  
ATOM   3739  CA  ALA A 244     101.108  83.384  40.929  0.00  0.00           C  
ATOM   3740  HA  ALA A 244     100.853  82.336  40.906  0.00  0.00           H  
ATOM   3741  CB  ALA A 244     100.565  83.978  39.618  0.00  0.00           C  
ATOM   3742  HB1 ALA A 244      99.518  83.625  39.504  0.00  0.00           H  
ATOM   3743  HB2 ALA A 244     100.602  85.076  39.451  0.00  0.00           H  
ATOM   3744  HB3 ALA A 244     101.166  83.600  38.764  0.00  0.00           H  
ATOM   3745  C   ALA A 244     102.587  83.562  40.880  0.00  0.00           C  
ATOM   3746  O   ALA A 244     103.370  82.659  40.586  0.00  0.00           O  
ATOM   3747  N   GLN A 245     103.061  84.770  41.237  0.00  0.00           N  
ATOM   3748  HN  GLN A 245     102.394  85.420  41.594  0.00  0.00           H  
ATOM   3749  CA  GLN A 245     104.445  85.112  41.358  0.00  0.00           C  
ATOM   3750  HA  GLN A 245     104.875  84.758  40.432  0.00  0.00           H  
ATOM   3751  CB  GLN A 245     104.782  86.607  41.479  0.00  0.00           C  
ATOM   3752  HB1 GLN A 245     103.903  87.112  41.023  0.00  0.00           H  
ATOM   3753  HB2 GLN A 245     104.889  87.010  42.507  0.00  0.00           H  
ATOM   3754  CG  GLN A 245     106.085  86.958  40.756  0.00  0.00           C  
ATOM   3755  HG1 GLN A 245     106.911  86.520  41.356  0.00  0.00           H  
ATOM   3756  HG2 GLN A 245     106.073  86.498  39.746  0.00  0.00           H  
ATOM   3757  CD  GLN A 245     106.142  88.461  40.531  0.00  0.00           C  
ATOM   3758  OE1 GLN A 245     105.127  89.114  40.295  0.00  0.00           O  
ATOM   3759  NE2 GLN A 245     107.357  89.076  40.508  0.00  0.00           N  
ATOM   3760 1HE2 GLN A 245     108.167  88.634  40.891  0.00  0.00           H  
ATOM   3761 2HE2 GLN A 245     107.392  90.070  40.414  0.00  0.00           H  
ATOM   3762  C   GLN A 245     105.109  84.349  42.451  0.00  0.00           C  
ATOM   3763  O   GLN A 245     106.183  83.799  42.206  0.00  0.00           O  
ATOM   3764  N   LYS A 246     104.392  84.238  43.583  0.00  0.00           N  
ATOM   3765  HN  LYS A 246     103.502  84.678  43.683  0.00  0.00           H  
ATOM   3766  CA  LYS A 246     104.860  83.492  44.709  0.00  0.00           C  
ATOM   3767  HA  LYS A 246     105.795  83.896  45.070  0.00  0.00           H  
ATOM   3768  CB  LYS A 246     103.869  83.737  45.858  0.00  0.00           C  
ATOM   3769  HB1 LYS A 246     102.864  83.348  45.587  0.00  0.00           H  
ATOM   3770  HB2 LYS A 246     104.184  83.073  46.693  0.00  0.00           H  
ATOM   3771  CG  LYS A 246     103.865  85.042  46.654  0.00  0.00           C  
ATOM   3772  HG1 LYS A 246     104.682  85.180  47.393  0.00  0.00           H  
ATOM   3773  HG2 LYS A 246     103.950  85.897  45.947  0.00  0.00           H  
ATOM   3774  CD  LYS A 246     102.580  85.333  47.433  0.00  0.00           C  
ATOM   3775  HD1 LYS A 246     102.803  86.337  47.850  0.00  0.00           H  
ATOM   3776  HD2 LYS A 246     101.664  85.415  46.809  0.00  0.00           H  
ATOM   3777  CE  LYS A 246     102.336  84.498  48.692  0.00  0.00           C  
ATOM   3778  HE1 LYS A 246     101.900  83.513  48.417  0.00  0.00           H  
ATOM   3779  HE2 LYS A 246     103.290  84.286  49.222  0.00  0.00           H  
ATOM   3780  NZ  LYS A 246     101.425  85.187  49.632  0.00  0.00           N1+
ATOM   3781  HZ1 LYS A 246     100.480  85.121  49.201  0.00  0.00           H  
ATOM   3782  HZ2 LYS A 246     101.321  84.820  50.600  0.00  0.00           H  
ATOM   3783  HZ3 LYS A 246     101.689  86.191  49.602  0.00  0.00           H  
ATOM   3784  C   LYS A 246     105.131  82.054  44.429  0.00  0.00           C  
ATOM   3785  O   LYS A 246     106.140  81.509  44.874  0.00  0.00           O  
ATOM   3786  N   ALA A 247     104.291  81.396  43.611  0.00  0.00           N  
ATOM   3787  HN  ALA A 247     103.391  81.764  43.386  0.00  0.00           H  
ATOM   3788  CA  ALA A 247     104.576  80.065  43.171  0.00  0.00           C  
ATOM   3789  HA  ALA A 247     104.757  79.350  43.962  0.00  0.00           H  
ATOM   3790  CB  ALA A 247     103.324  79.542  42.447  0.00  0.00           C  
ATOM   3791  HB1 ALA A 247     103.629  78.654  41.853  0.00  0.00           H  
ATOM   3792  HB2 ALA A 247     102.506  79.322  43.166  0.00  0.00           H  
ATOM   3793  HB3 ALA A 247     102.978  80.348  41.766  0.00  0.00           H  
ATOM   3794  C   ALA A 247     105.737  79.939  42.249  0.00  0.00           C  
ATOM   3795  O   ALA A 247     106.465  78.948  42.269  0.00  0.00           O  
ATOM   3796  N   VAL A 248     105.939  80.896  41.325  0.00  0.00           N  
ATOM   3797  HN  VAL A 248     105.315  81.665  41.198  0.00  0.00           H  
ATOM   3798  CA  VAL A 248     107.017  80.949  40.388  0.00  0.00           C  
ATOM   3799  HA  VAL A 248     107.004  79.959  39.956  0.00  0.00           H  
ATOM   3800  CB  VAL A 248     106.696  81.915  39.286  0.00  0.00           C  
ATOM   3801  HB  VAL A 248     106.362  82.855  39.773  0.00  0.00           H  
ATOM   3802  CG1 VAL A 248     107.901  82.368  38.447  0.00  0.00           C  
ATOM   3803 1HG1 VAL A 248     108.639  82.929  39.058  0.00  0.00           H  
ATOM   3804 2HG1 VAL A 248     108.505  81.580  37.947  0.00  0.00           H  
ATOM   3805 3HG1 VAL A 248     107.594  83.033  37.610  0.00  0.00           H  
ATOM   3806  CG2 VAL A 248     105.575  81.256  38.466  0.00  0.00           C  
ATOM   3807 1HG2 VAL A 248     106.077  80.617  37.709  0.00  0.00           H  
ATOM   3808 2HG2 VAL A 248     104.949  80.675  39.175  0.00  0.00           H  
ATOM   3809 3HG2 VAL A 248     105.051  82.062  37.909  0.00  0.00           H  
ATOM   3810  C   VAL A 248     108.349  81.131  41.037  0.00  0.00           C  
ATOM   3811  O   VAL A 248     109.263  80.426  40.616  0.00  0.00           O  
ATOM   3812  N   ASP A 249     108.504  82.067  41.990  0.00  0.00           N  
ATOM   3813  HN  ASP A 249     107.796  82.756  42.123  0.00  0.00           H  
ATOM   3814  CA  ASP A 249     109.689  82.304  42.755  0.00  0.00           C  
ATOM   3815  HA  ASP A 249     110.438  82.408  41.985  0.00  0.00           H  
ATOM   3816  CB  ASP A 249     109.523  83.534  43.664  0.00  0.00           C  
ATOM   3817  HB1 ASP A 249     109.236  84.462  43.127  0.00  0.00           H  
ATOM   3818  HB2 ASP A 249     108.766  83.211  44.411  0.00  0.00           H  
ATOM   3819  CG  ASP A 249     110.693  83.947  44.546  0.00  0.00           C  
ATOM   3820  OD1 ASP A 249     111.192  83.119  45.355  0.00  0.00           O  
ATOM   3821  OD2 ASP A 249     111.195  85.086  44.350  0.00  0.00           O  
ATOM   3822  C   ASP A 249     110.152  81.091  43.488  0.00  0.00           C  
ATOM   3823  O   ASP A 249     111.332  80.749  43.408  0.00  0.00           O  
ATOM   3824  N   GLU A 250     109.223  80.388  44.160  0.00  0.00           N  
ATOM   3825  HN  GLU A 250     108.248  80.590  44.194  0.00  0.00           H  
ATOM   3826  CA  GLU A 250     109.631  79.227  44.889  0.00  0.00           C  
ATOM   3827  HA  GLU A 250     110.543  79.505  45.396  0.00  0.00           H  
ATOM   3828  CB  GLU A 250     108.536  78.792  45.877  0.00  0.00           C  
ATOM   3829  HB1 GLU A 250     108.432  79.742  46.444  0.00  0.00           H  
ATOM   3830  HB2 GLU A 250     107.650  78.596  45.237  0.00  0.00           H  
ATOM   3831  CG  GLU A 250     108.870  77.623  46.806  0.00  0.00           C  
ATOM   3832  HG1 GLU A 250     108.561  76.655  46.357  0.00  0.00           H  
ATOM   3833  HG2 GLU A 250     109.926  77.509  47.137  0.00  0.00           H  
ATOM   3834  CD  GLU A 250     108.097  77.733  48.113  0.00  0.00           C  
ATOM   3835  OE1 GLU A 250     107.772  76.709  48.771  0.00  0.00           O  
ATOM   3836  OE2 GLU A 250     107.959  78.893  48.583  0.00  0.00           O  
ATOM   3837  C   GLU A 250     110.027  78.015  44.119  0.00  0.00           C  
ATOM   3838  O   GLU A 250     111.105  77.451  44.300  0.00  0.00           O  
ATOM   3839  N   MET A 251     109.232  77.569  43.130  0.00  0.00           N  
ATOM   3840  HN  MET A 251     108.433  78.118  42.897  0.00  0.00           H  
ATOM   3841  CA  MET A 251     109.223  76.275  42.519  0.00  0.00           C  
ATOM   3842  HA  MET A 251     109.621  75.565  43.230  0.00  0.00           H  
ATOM   3843  CB  MET A 251     107.801  75.788  42.202  0.00  0.00           C  
ATOM   3844  HB1 MET A 251     107.310  76.381  41.401  0.00  0.00           H  
ATOM   3845  HB2 MET A 251     107.933  74.755  41.814  0.00  0.00           H  
ATOM   3846  CG  MET A 251     106.750  75.835  43.314  0.00  0.00           C  
ATOM   3847  HG1 MET A 251     106.761  76.827  43.815  0.00  0.00           H  
ATOM   3848  HG2 MET A 251     105.793  75.534  42.834  0.00  0.00           H  
ATOM   3849  SD  MET A 251     107.174  74.670  44.644  0.00  0.00           S  
ATOM   3850  CE  MET A 251     105.943  75.304  45.822  0.00  0.00           C  
ATOM   3851  HE1 MET A 251     105.023  75.343  45.202  0.00  0.00           H  
ATOM   3852  HE2 MET A 251     105.812  74.736  46.768  0.00  0.00           H  
ATOM   3853  HE3 MET A 251     106.303  76.255  46.270  0.00  0.00           H  
ATOM   3854  C   MET A 251     110.068  76.097  41.305  0.00  0.00           C  
ATOM   3855  O   MET A 251     110.206  75.035  40.699  0.00  0.00           O  
ATOM   3856  N   ASN A 252     110.569  77.235  40.791  0.00  0.00           N  
ATOM   3857  HN  ASN A 252     110.376  78.129  41.189  0.00  0.00           H  
ATOM   3858  CA  ASN A 252     111.283  77.279  39.552  0.00  0.00           C  
ATOM   3859  HA  ASN A 252     110.647  76.680  38.918  0.00  0.00           H  
ATOM   3860  CB  ASN A 252     111.411  78.720  39.027  0.00  0.00           C  
ATOM   3861  HB1 ASN A 252     110.351  79.033  38.933  0.00  0.00           H  
ATOM   3862  HB2 ASN A 252     112.005  79.476  39.584  0.00  0.00           H  
ATOM   3863  CG  ASN A 252     111.860  78.639  37.573  0.00  0.00           C  
ATOM   3864  OD1 ASN A 252     111.295  77.838  36.829  0.00  0.00           O  
ATOM   3865  ND2 ASN A 252     112.803  79.515  37.138  0.00  0.00           N  
ATOM   3866 1HD2 ASN A 252     113.275  80.109  37.792  0.00  0.00           H  
ATOM   3867 2HD2 ASN A 252     113.039  79.541  36.167  0.00  0.00           H  
ATOM   3868  C   ASN A 252     112.637  76.671  39.678  0.00  0.00           C  
ATOM   3869  O   ASN A 252     113.385  77.225  40.483  0.00  0.00           O  
ATOM   3870  N   GLY A 253     112.911  75.543  39.001  0.00  0.00           N  
ATOM   3871  HN  GLY A 253     112.289  75.150  38.329  0.00  0.00           H  
ATOM   3872  CA  GLY A 253     114.108  74.762  39.051  0.00  0.00           C  
ATOM   3873  HA1 GLY A 253     114.008  73.956  38.339  0.00  0.00           H  
ATOM   3874  HA2 GLY A 253     114.942  75.419  38.846  0.00  0.00           H  
ATOM   3875  C   GLY A 253     114.382  74.028  40.319  0.00  0.00           C  
ATOM   3876  O   GLY A 253     115.387  73.334  40.454  0.00  0.00           O  
ATOM   3877  N   LYS A 254     113.394  74.083  41.230  0.00  0.00           N  
ATOM   3878  HN  LYS A 254     112.630  74.691  41.035  0.00  0.00           H  
ATOM   3879  CA  LYS A 254     113.271  73.257  42.392  0.00  0.00           C  
ATOM   3880  HA  LYS A 254     114.058  73.543  43.074  0.00  0.00           H  
ATOM   3881  CB  LYS A 254     111.991  73.693  43.127  0.00  0.00           C  
ATOM   3882  HB1 LYS A 254     112.215  74.711  43.511  0.00  0.00           H  
ATOM   3883  HB2 LYS A 254     111.095  73.740  42.473  0.00  0.00           H  
ATOM   3884  CG  LYS A 254     111.679  72.898  44.397  0.00  0.00           C  
ATOM   3885  HG1 LYS A 254     111.399  71.846  44.173  0.00  0.00           H  
ATOM   3886  HG2 LYS A 254     112.638  72.771  44.945  0.00  0.00           H  
ATOM   3887  CD  LYS A 254     110.451  73.378  45.172  0.00  0.00           C  
ATOM   3888  HD1 LYS A 254     110.271  74.471  45.103  0.00  0.00           H  
ATOM   3889  HD2 LYS A 254     109.568  72.975  44.634  0.00  0.00           H  
ATOM   3890  CE  LYS A 254     110.180  72.921  46.609  0.00  0.00           C  
ATOM   3891  HE1 LYS A 254     109.377  73.491  47.124  0.00  0.00           H  
ATOM   3892  HE2 LYS A 254     109.945  71.838  46.684  0.00  0.00           H  
ATOM   3893  NZ  LYS A 254     111.386  73.033  47.457  0.00  0.00           N1+
ATOM   3894  HZ1 LYS A 254     111.992  72.190  47.488  0.00  0.00           H  
ATOM   3895  HZ2 LYS A 254     112.014  73.817  47.186  0.00  0.00           H  
ATOM   3896  HZ3 LYS A 254     111.185  73.249  48.455  0.00  0.00           H  
ATOM   3897  C   LYS A 254     113.279  71.786  42.152  0.00  0.00           C  
ATOM   3898  O   LYS A 254     112.680  71.236  41.231  0.00  0.00           O  
ATOM   3899  N   GLU A 255     113.986  70.981  42.966  0.00  0.00           N  
ATOM   3900  HN  GLU A 255     114.456  71.390  43.744  0.00  0.00           H  
ATOM   3901  CA  GLU A 255     113.958  69.555  42.871  0.00  0.00           C  
ATOM   3902  HA  GLU A 255     113.864  69.195  41.856  0.00  0.00           H  
ATOM   3903  CB  GLU A 255     115.160  68.750  43.395  0.00  0.00           C  
ATOM   3904  HB1 GLU A 255     116.036  69.336  43.047  0.00  0.00           H  
ATOM   3905  HB2 GLU A 255     115.141  68.770  44.506  0.00  0.00           H  
ATOM   3906  CG  GLU A 255     115.307  67.369  42.751  0.00  0.00           C  
ATOM   3907  HG1 GLU A 255     114.531  66.695  43.177  0.00  0.00           H  
ATOM   3908  HG2 GLU A 255     115.096  67.423  41.663  0.00  0.00           H  
ATOM   3909  CD  GLU A 255     116.720  66.882  43.034  0.00  0.00           C  
ATOM   3910  OE1 GLU A 255     117.481  66.686  42.050  0.00  0.00           O  
ATOM   3911  OE2 GLU A 255     117.151  66.837  44.217  0.00  0.00           O  
ATOM   3912  C   GLU A 255     112.768  69.047  43.609  0.00  0.00           C  
ATOM   3913  O   GLU A 255     112.720  69.074  44.837  0.00  0.00           O  
ATOM   3914  N   LEU A 256     111.836  68.404  42.884  0.00  0.00           N  
ATOM   3915  HN  LEU A 256     111.928  68.317  41.894  0.00  0.00           H  
ATOM   3916  CA  LEU A 256     110.650  67.837  43.445  0.00  0.00           C  
ATOM   3917  HA  LEU A 256     110.657  67.955  44.518  0.00  0.00           H  
ATOM   3918  CB  LEU A 256     109.444  68.617  42.893  0.00  0.00           C  
ATOM   3919  HB1 LEU A 256     109.625  69.674  43.185  0.00  0.00           H  
ATOM   3920  HB2 LEU A 256     109.374  68.663  41.786  0.00  0.00           H  
ATOM   3921  CG  LEU A 256     108.052  68.159  43.359  0.00  0.00           C  
ATOM   3922  HG  LEU A 256     107.786  67.164  42.940  0.00  0.00           H  
ATOM   3923  CD1 LEU A 256     107.882  68.044  44.884  0.00  0.00           C  
ATOM   3924 1HD1 LEU A 256     108.218  68.960  45.418  0.00  0.00           H  
ATOM   3925 2HD1 LEU A 256     106.826  67.858  45.173  0.00  0.00           H  
ATOM   3926 3HD1 LEU A 256     108.370  67.130  45.285  0.00  0.00           H  
ATOM   3927  CD2 LEU A 256     107.074  69.155  42.714  0.00  0.00           C  
ATOM   3928 1HD2 LEU A 256     106.996  69.042  41.612  0.00  0.00           H  
ATOM   3929 2HD2 LEU A 256     106.100  69.055  43.238  0.00  0.00           H  
ATOM   3930 3HD2 LEU A 256     107.482  70.178  42.857  0.00  0.00           H  
ATOM   3931  C   LEU A 256     110.669  66.389  43.092  0.00  0.00           C  
ATOM   3932  O   LEU A 256     110.491  65.987  41.944  0.00  0.00           O  
ATOM   3933  N   ASN A 257     110.932  65.506  44.072  0.00  0.00           N  
ATOM   3934  HN  ASN A 257     110.939  65.874  45.000  0.00  0.00           H  
ATOM   3935  CA  ASN A 257     110.869  64.088  43.906  0.00  0.00           C  
ATOM   3936  HA  ASN A 257     111.178  63.663  44.850  0.00  0.00           H  
ATOM   3937  CB  ASN A 257     109.441  63.583  43.630  0.00  0.00           C  
ATOM   3938  HB1 ASN A 257     109.141  63.882  42.602  0.00  0.00           H  
ATOM   3939  HB2 ASN A 257     109.461  62.472  43.646  0.00  0.00           H  
ATOM   3940  CG  ASN A 257     108.527  64.078  44.742  0.00  0.00           C  
ATOM   3941  OD1 ASN A 257     108.854  63.813  45.898  0.00  0.00           O  
ATOM   3942  ND2 ASN A 257     107.337  64.664  44.450  0.00  0.00           N  
ATOM   3943 1HD2 ASN A 257     107.017  64.774  43.509  0.00  0.00           H  
ATOM   3944 2HD2 ASN A 257     106.879  65.084  45.234  0.00  0.00           H  
ATOM   3945  C   ASN A 257     111.815  63.519  42.906  0.00  0.00           C  
ATOM   3946  O   ASN A 257     111.474  62.654  42.101  0.00  0.00           O  
ATOM   3947  N   GLY A 258     113.028  64.096  42.905  0.00  0.00           N  
ATOM   3948  HN  GLY A 258     113.212  64.818  43.570  0.00  0.00           H  
ATOM   3949  CA  GLY A 258     114.147  63.582  42.175  0.00  0.00           C  
ATOM   3950  HA1 GLY A 258     114.997  63.728  42.825  0.00  0.00           H  
ATOM   3951  HA2 GLY A 258     114.091  62.510  42.052  0.00  0.00           H  
ATOM   3952  C   GLY A 258     114.346  64.268  40.868  0.00  0.00           C  
ATOM   3953  O   GLY A 258     115.233  63.885  40.104  0.00  0.00           O  
ATOM   3954  N   LYS A 259     113.513  65.249  40.478  0.00  0.00           N  
ATOM   3955  HN  LYS A 259     112.745  65.604  41.007  0.00  0.00           H  
ATOM   3956  CA  LYS A 259     113.548  65.811  39.162  0.00  0.00           C  
ATOM   3957  HA  LYS A 259     114.444  65.578  38.606  0.00  0.00           H  
ATOM   3958  CB  LYS A 259     112.342  65.157  38.470  0.00  0.00           C  
ATOM   3959  HB1 LYS A 259     112.590  64.075  38.437  0.00  0.00           H  
ATOM   3960  HB2 LYS A 259     111.413  65.192  39.082  0.00  0.00           H  
ATOM   3961  CG  LYS A 259     112.046  65.695  37.067  0.00  0.00           C  
ATOM   3962  HG1 LYS A 259     111.411  66.598  37.203  0.00  0.00           H  
ATOM   3963  HG2 LYS A 259     113.030  66.066  36.707  0.00  0.00           H  
ATOM   3964  CD  LYS A 259     111.457  64.692  36.074  0.00  0.00           C  
ATOM   3965  HD1 LYS A 259     111.342  65.255  35.123  0.00  0.00           H  
ATOM   3966  HD2 LYS A 259     112.197  63.871  35.957  0.00  0.00           H  
ATOM   3967  CE  LYS A 259     110.090  64.169  36.519  0.00  0.00           C  
ATOM   3968  HE1 LYS A 259     109.636  63.744  35.599  0.00  0.00           H  
ATOM   3969  HE2 LYS A 259     110.247  63.378  37.282  0.00  0.00           H  
ATOM   3970  NZ  LYS A 259     109.224  65.193  37.147  0.00  0.00           N1+
ATOM   3971  HZ1 LYS A 259     109.438  65.325  38.156  0.00  0.00           H  
ATOM   3972  HZ2 LYS A 259     109.328  66.102  36.654  0.00  0.00           H  
ATOM   3973  HZ3 LYS A 259     108.230  64.891  37.117  0.00  0.00           H  
ATOM   3974  C   LYS A 259     113.301  67.279  39.205  0.00  0.00           C  
ATOM   3975  O   LYS A 259     112.364  67.662  39.907  0.00  0.00           O  
ATOM   3976  N   GLN A 260     114.132  68.140  38.591  0.00  0.00           N  
ATOM   3977  HN  GLN A 260     114.923  67.720  38.157  0.00  0.00           H  
ATOM   3978  CA  GLN A 260     113.894  69.550  38.653  0.00  0.00           C  
ATOM   3979  HA  GLN A 260     113.702  69.883  39.661  0.00  0.00           H  
ATOM   3980  CB  GLN A 260     115.165  70.312  38.244  0.00  0.00           C  
ATOM   3981  HB1 GLN A 260     115.591  69.942  37.287  0.00  0.00           H  
ATOM   3982  HB2 GLN A 260     114.961  71.393  38.105  0.00  0.00           H  
ATOM   3983  CG  GLN A 260     116.165  70.180  39.395  0.00  0.00           C  
ATOM   3984  HG1 GLN A 260     115.677  70.704  40.244  0.00  0.00           H  
ATOM   3985  HG2 GLN A 260     116.320  69.175  39.841  0.00  0.00           H  
ATOM   3986  CD  GLN A 260     117.539  70.824  39.258  0.00  0.00           C  
ATOM   3987  OE1 GLN A 260     118.506  70.209  38.814  0.00  0.00           O  
ATOM   3988  NE2 GLN A 260     117.659  72.135  39.595  0.00  0.00           N  
ATOM   3989 1HE2 GLN A 260     116.871  72.546  40.057  0.00  0.00           H  
ATOM   3990 2HE2 GLN A 260     118.526  72.622  39.494  0.00  0.00           H  
ATOM   3991  C   GLN A 260     112.751  69.878  37.756  0.00  0.00           C  
ATOM   3992  O   GLN A 260     112.747  69.682  36.541  0.00  0.00           O  
ATOM   3993  N   ILE A 261     111.732  70.420  38.449  0.00  0.00           N  
ATOM   3994  HN  ILE A 261     111.748  70.590  39.429  0.00  0.00           H  
ATOM   3995  CA  ILE A 261     110.585  71.119  37.955  0.00  0.00           C  
ATOM   3996  HA  ILE A 261     110.320  70.657  37.014  0.00  0.00           H  
ATOM   3997  CB  ILE A 261     109.397  71.002  38.865  0.00  0.00           C  
ATOM   3998  HB  ILE A 261     108.485  71.410  38.380  0.00  0.00           H  
ATOM   3999  CG2 ILE A 261     109.143  69.491  38.991  0.00  0.00           C  
ATOM   4000 1HG2 ILE A 261     108.164  69.326  39.486  0.00  0.00           H  
ATOM   4001 2HG2 ILE A 261     109.211  69.017  37.987  0.00  0.00           H  
ATOM   4002 3HG2 ILE A 261     109.818  69.072  39.769  0.00  0.00           H  
ATOM   4003  CG1 ILE A 261     109.503  71.646  40.255  0.00  0.00           C  
ATOM   4004 1HG1 ILE A 261     109.951  70.925  40.974  0.00  0.00           H  
ATOM   4005 2HG1 ILE A 261     110.219  72.490  40.167  0.00  0.00           H  
ATOM   4006  CD  ILE A 261     108.184  72.149  40.840  0.00  0.00           C  
ATOM   4007  HD1 ILE A 261     107.379  71.388  40.765  0.00  0.00           H  
ATOM   4008  HD2 ILE A 261     108.414  72.360  41.908  0.00  0.00           H  
ATOM   4009  HD3 ILE A 261     107.724  73.012  40.314  0.00  0.00           H  
ATOM   4010  C   ILE A 261     110.817  72.535  37.555  0.00  0.00           C  
ATOM   4011  O   ILE A 261     111.791  73.148  37.987  0.00  0.00           O  
ATOM   4012  N   TYR A 262     110.040  73.144  36.642  0.00  0.00           N  
ATOM   4013  HN  TYR A 262     109.321  72.616  36.195  0.00  0.00           H  
ATOM   4014  CA  TYR A 262     110.213  74.536  36.358  0.00  0.00           C  
ATOM   4015  HA  TYR A 262     110.572  75.141  37.177  0.00  0.00           H  
ATOM   4016  CB  TYR A 262     111.002  74.818  35.068  0.00  0.00           C  
ATOM   4017  HB1 TYR A 262     110.623  74.207  34.222  0.00  0.00           H  
ATOM   4018  HB2 TYR A 262     110.942  75.896  34.799  0.00  0.00           H  
ATOM   4019  CG  TYR A 262     112.408  74.329  35.091  0.00  0.00           C  
ATOM   4020  CD1 TYR A 262     112.744  73.008  34.903  0.00  0.00           C  
ATOM   4021  HD1 TYR A 262     111.941  72.314  34.708  0.00  0.00           H  
ATOM   4022  CE1 TYR A 262     114.034  72.608  35.161  0.00  0.00           C  
ATOM   4023  HE1 TYR A 262     114.342  71.573  35.129  0.00  0.00           H  
ATOM   4024  CZ  TYR A 262     115.044  73.521  35.358  0.00  0.00           C  
ATOM   4025  OH  TYR A 262     116.385  73.096  35.265  0.00  0.00           O  
ATOM   4026  HH  TYR A 262     116.934  73.734  35.727  0.00  0.00           H  
ATOM   4027  CD2 TYR A 262     113.385  75.208  35.491  0.00  0.00           C  
ATOM   4028  HD2 TYR A 262     113.130  76.244  35.663  0.00  0.00           H  
ATOM   4029  CE2 TYR A 262     114.698  74.823  35.637  0.00  0.00           C  
ATOM   4030  HE2 TYR A 262     115.422  75.557  35.959  0.00  0.00           H  
ATOM   4031  C   TYR A 262     108.840  75.113  36.315  0.00  0.00           C  
ATOM   4032  O   TYR A 262     107.909  74.421  35.903  0.00  0.00           O  
ATOM   4033  N   VAL A 263     108.718  76.394  36.702  0.00  0.00           N  
ATOM   4034  HN  VAL A 263     109.472  77.046  36.744  0.00  0.00           H  
ATOM   4035  CA  VAL A 263     107.477  77.073  36.907  0.00  0.00           C  
ATOM   4036  HA  VAL A 263     106.719  76.525  36.362  0.00  0.00           H  
ATOM   4037  CB  VAL A 263     106.969  77.136  38.316  0.00  0.00           C  
ATOM   4038  HB  VAL A 263     107.591  77.825  38.927  0.00  0.00           H  
ATOM   4039  CG1 VAL A 263     105.507  77.610  38.383  0.00  0.00           C  
ATOM   4040 1HG1 VAL A 263     105.274  78.515  37.781  0.00  0.00           H  
ATOM   4041 2HG1 VAL A 263     104.961  76.818  37.830  0.00  0.00           H  
ATOM   4042 3HG1 VAL A 263     105.136  77.828  39.407  0.00  0.00           H  
ATOM   4043  CG2 VAL A 263     107.084  75.689  38.829  0.00  0.00           C  
ATOM   4044 1HG2 VAL A 263     106.467  75.572  39.744  0.00  0.00           H  
ATOM   4045 2HG2 VAL A 263     106.596  74.916  38.197  0.00  0.00           H  
ATOM   4046 3HG2 VAL A 263     108.170  75.479  38.938  0.00  0.00           H  
ATOM   4047  C   VAL A 263     107.667  78.431  36.323  0.00  0.00           C  
ATOM   4048  O   VAL A 263     108.658  79.115  36.576  0.00  0.00           O  
ATOM   4049  N   GLY A 264     106.793  78.909  35.420  0.00  0.00           N  
ATOM   4050  HN  GLY A 264     106.020  78.342  35.146  0.00  0.00           H  
ATOM   4051  CA  GLY A 264     106.795  80.284  35.025  0.00  0.00           C  
ATOM   4052  HA1 GLY A 264     107.104  80.964  35.804  0.00  0.00           H  
ATOM   4053  HA2 GLY A 264     107.326  80.463  34.102  0.00  0.00           H  
ATOM   4054  C   GLY A 264     105.395  80.733  34.777  0.00  0.00           C  
ATOM   4055  O   GLY A 264     104.460  79.947  34.913  0.00  0.00           O  
ATOM   4056  N   ARG A 265     105.072  82.003  34.479  0.00  0.00           N  
ATOM   4057  HN  ARG A 265     105.847  82.601  34.284  0.00  0.00           H  
ATOM   4058  CA  ARG A 265     103.739  82.383  34.124  0.00  0.00           C  
ATOM   4059  HA  ARG A 265     103.020  81.658  34.472  0.00  0.00           H  
ATOM   4060  CB  ARG A 265     103.445  83.832  34.554  0.00  0.00           C  
ATOM   4061  HB1 ARG A 265     104.283  84.462  34.193  0.00  0.00           H  
ATOM   4062  HB2 ARG A 265     102.598  84.239  33.962  0.00  0.00           H  
ATOM   4063  CG  ARG A 265     103.388  83.913  36.082  0.00  0.00           C  
ATOM   4064  HG1 ARG A 265     102.430  83.561  36.522  0.00  0.00           H  
ATOM   4065  HG2 ARG A 265     104.117  83.164  36.455  0.00  0.00           H  
ATOM   4066  CD  ARG A 265     103.708  85.292  36.658  0.00  0.00           C  
ATOM   4067  HD1 ARG A 265     103.153  86.027  36.038  0.00  0.00           H  
ATOM   4068  HD2 ARG A 265     103.409  85.408  37.721  0.00  0.00           H  
ATOM   4069  NE  ARG A 265     105.164  85.556  36.473  0.00  0.00           N  
ATOM   4070  HE  ARG A 265     105.727  84.954  35.906  0.00  0.00           H  
ATOM   4071  CZ  ARG A 265     105.821  86.677  36.891  0.00  0.00           C  
ATOM   4072  NH1 ARG A 265     107.126  86.728  36.499  0.00  0.00           N  
ATOM   4073 1HH1 ARG A 265     107.519  85.936  36.030  0.00  0.00           H  
ATOM   4074 2HH1 ARG A 265     107.593  87.568  36.776  0.00  0.00           H  
ATOM   4075  NH2 ARG A 265     105.250  87.813  37.387  0.00  0.00           N  
ATOM   4076 1HH2 ARG A 265     104.268  87.692  37.531  0.00  0.00           H  
ATOM   4077 2HH2 ARG A 265     105.648  88.711  37.577  0.00  0.00           H  
ATOM   4078  C   ARG A 265     103.655  82.344  32.637  0.00  0.00           C  
ATOM   4079  O   ARG A 265     104.717  82.541  32.047  0.00  0.00           O  
ATOM   4080  N   ALA A 266     102.460  82.011  32.123  0.00  0.00           N  
ATOM   4081  HN  ALA A 266     101.667  81.598  32.565  0.00  0.00           H  
ATOM   4082  CA  ALA A 266     102.321  82.151  30.706  0.00  0.00           C  
ATOM   4083  HA  ALA A 266     103.230  81.935  30.167  0.00  0.00           H  
ATOM   4084  CB  ALA A 266     101.127  81.319  30.208  0.00  0.00           C  
ATOM   4085  HB1 ALA A 266     100.975  81.406  29.109  0.00  0.00           H  
ATOM   4086  HB2 ALA A 266     101.354  80.289  30.558  0.00  0.00           H  
ATOM   4087  HB3 ALA A 266     100.230  81.650  30.773  0.00  0.00           H  
ATOM   4088  C   ALA A 266     102.066  83.567  30.318  0.00  0.00           C  
ATOM   4089  O   ALA A 266     102.675  84.094  29.388  0.00  0.00           O  
ATOM   4090  N   GLN A 267     101.240  84.271  31.114  0.00  0.00           N  
ATOM   4091  HN  GLN A 267     100.855  83.882  31.949  0.00  0.00           H  
ATOM   4092  CA  GLN A 267     101.062  85.677  30.932  0.00  0.00           C  
ATOM   4093  HA  GLN A 267     102.011  85.995  30.526  0.00  0.00           H  
ATOM   4094  CB  GLN A 267      99.979  85.946  29.873  0.00  0.00           C  
ATOM   4095  HB1 GLN A 267     100.371  85.321  29.041  0.00  0.00           H  
ATOM   4096  HB2 GLN A 267      98.991  85.579  30.226  0.00  0.00           H  
ATOM   4097  CG  GLN A 267      99.862  87.402  29.418  0.00  0.00           C  
ATOM   4098  HG1 GLN A 267      99.868  88.041  30.327  0.00  0.00           H  
ATOM   4099  HG2 GLN A 267     100.663  87.648  28.689  0.00  0.00           H  
ATOM   4100  CD  GLN A 267      98.565  87.661  28.661  0.00  0.00           C  
ATOM   4101  OE1 GLN A 267      97.536  88.026  29.224  0.00  0.00           O  
ATOM   4102  NE2 GLN A 267      98.596  87.606  27.303  0.00  0.00           N  
ATOM   4103 1HE2 GLN A 267      99.436  87.262  26.885  0.00  0.00           H  
ATOM   4104 2HE2 GLN A 267      97.753  87.781  26.794  0.00  0.00           H  
ATOM   4105  C   GLN A 267     100.924  86.355  32.250  0.00  0.00           C  
ATOM   4106  O   GLN A 267     100.163  86.009  33.151  0.00  0.00           O  
ATOM   4107  N   LYS A 268     101.697  87.453  32.349  0.00  0.00           N  
ATOM   4108  HN  LYS A 268     102.331  87.748  31.638  0.00  0.00           H  
ATOM   4109  CA  LYS A 268     101.466  88.405  33.388  0.00  0.00           C  
ATOM   4110  HA  LYS A 268     101.290  87.911  34.332  0.00  0.00           H  
ATOM   4111  CB  LYS A 268     102.715  89.295  33.512  0.00  0.00           C  
ATOM   4112  HB1 LYS A 268     102.691  89.882  32.569  0.00  0.00           H  
ATOM   4113  HB2 LYS A 268     102.452  89.943  34.376  0.00  0.00           H  
ATOM   4114  CG  LYS A 268     104.016  88.522  33.727  0.00  0.00           C  
ATOM   4115  HG1 LYS A 268     103.792  87.915  34.631  0.00  0.00           H  
ATOM   4116  HG2 LYS A 268     104.235  87.762  32.945  0.00  0.00           H  
ATOM   4117  CD  LYS A 268     105.148  89.410  34.247  0.00  0.00           C  
ATOM   4118  HD1 LYS A 268     104.968  89.865  35.246  0.00  0.00           H  
ATOM   4119  HD2 LYS A 268     105.979  88.717  34.500  0.00  0.00           H  
ATOM   4120  CE  LYS A 268     105.582  90.414  33.179  0.00  0.00           C  
ATOM   4121  HE1 LYS A 268     105.754  90.024  32.154  0.00  0.00           H  
ATOM   4122  HE2 LYS A 268     104.800  91.180  32.993  0.00  0.00           H  
ATOM   4123  NZ  LYS A 268     106.754  91.210  33.614  0.00  0.00           N1+
ATOM   4124  HZ1 LYS A 268     106.570  91.944  34.327  0.00  0.00           H  
ATOM   4125  HZ2 LYS A 268     107.525  90.694  34.083  0.00  0.00           H  
ATOM   4126  HZ3 LYS A 268     107.263  91.682  32.840  0.00  0.00           H  
ATOM   4127  C   LYS A 268     100.276  89.263  33.121  0.00  0.00           C  
ATOM   4128  O   LYS A 268     100.216  89.917  32.079  0.00  0.00           O  
ATOM   4129  N   LYS A 269      99.230  89.307  33.963  0.00  0.00           N  
ATOM   4130  HN  LYS A 269      99.286  88.751  34.788  0.00  0.00           H  
ATOM   4131  CA  LYS A 269      98.101  90.162  33.754  0.00  0.00           C  
ATOM   4132  HA  LYS A 269      97.929  90.342  32.702  0.00  0.00           H  
ATOM   4133  CB  LYS A 269      96.874  89.451  34.349  0.00  0.00           C  
ATOM   4134  HB1 LYS A 269      97.019  89.093  35.390  0.00  0.00           H  
ATOM   4135  HB2 LYS A 269      96.018  90.156  34.271  0.00  0.00           H  
ATOM   4136  CG  LYS A 269      96.353  88.158  33.721  0.00  0.00           C  
ATOM   4137  HG1 LYS A 269      97.047  87.293  33.797  0.00  0.00           H  
ATOM   4138  HG2 LYS A 269      95.385  87.911  34.209  0.00  0.00           H  
ATOM   4139  CD  LYS A 269      95.996  88.304  32.240  0.00  0.00           C  
ATOM   4140  HD1 LYS A 269      95.219  89.096  32.162  0.00  0.00           H  
ATOM   4141  HD2 LYS A 269      96.895  88.740  31.755  0.00  0.00           H  
ATOM   4142  CE  LYS A 269      95.526  87.065  31.478  0.00  0.00           C  
ATOM   4143  HE1 LYS A 269      96.289  86.259  31.424  0.00  0.00           H  
ATOM   4144  HE2 LYS A 269      94.648  86.658  32.027  0.00  0.00           H  
ATOM   4145  NZ  LYS A 269      95.140  87.399  30.090  0.00  0.00           N1+
ATOM   4146  HZ1 LYS A 269      95.845  87.915  29.525  0.00  0.00           H  
ATOM   4147  HZ2 LYS A 269      94.946  86.514  29.578  0.00  0.00           H  
ATOM   4148  HZ3 LYS A 269      94.242  87.918  30.153  0.00  0.00           H  
ATOM   4149  C   LYS A 269      98.269  91.449  34.485  0.00  0.00           C  
ATOM   4150  O   LYS A 269      98.937  91.429  35.517  0.00  0.00           O  
ATOM   4151  N   VAL A 270      97.813  92.622  34.008  0.00  0.00           N  
ATOM   4152  HN  VAL A 270      97.316  92.685  33.149  0.00  0.00           H  
ATOM   4153  CA  VAL A 270      98.122  93.860  34.656  0.00  0.00           C  
ATOM   4154  HA  VAL A 270      99.105  93.950  35.091  0.00  0.00           H  
ATOM   4155  CB  VAL A 270      97.967  95.064  33.772  0.00  0.00           C  
ATOM   4156  HB  VAL A 270      96.952  95.087  33.322  0.00  0.00           H  
ATOM   4157  CG1 VAL A 270      98.256  96.353  34.561  0.00  0.00           C  
ATOM   4158 1HG1 VAL A 270      98.282  97.285  33.959  0.00  0.00           H  
ATOM   4159 2HG1 VAL A 270      97.550  96.496  35.407  0.00  0.00           H  
ATOM   4160 3HG1 VAL A 270      99.301  96.339  34.939  0.00  0.00           H  
ATOM   4161  CG2 VAL A 270      99.037  95.009  32.668  0.00  0.00           C  
ATOM   4162 1HG2 VAL A 270      98.983  95.927  32.045  0.00  0.00           H  
ATOM   4163 2HG2 VAL A 270     100.039  94.987  33.149  0.00  0.00           H  
ATOM   4164 3HG2 VAL A 270      98.969  94.109  32.021  0.00  0.00           H  
ATOM   4165  C   VAL A 270      97.117  94.124  35.722  0.00  0.00           C  
ATOM   4166  O   VAL A 270      95.906  94.234  35.529  0.00  0.00           O  
ATOM   4167  N   GLU A 271      97.607  94.181  36.973  0.00  0.00           N  
ATOM   4168  HN  GLU A 271      98.568  93.971  37.129  0.00  0.00           H  
ATOM   4169  CA  GLU A 271      96.675  94.331  38.048  0.00  0.00           C  
ATOM   4170  HA  GLU A 271      95.990  95.057  37.635  0.00  0.00           H  
ATOM   4171  CB  GLU A 271      95.962  93.011  38.386  0.00  0.00           C  
ATOM   4172  HB1 GLU A 271      95.205  93.210  39.174  0.00  0.00           H  
ATOM   4173  HB2 GLU A 271      95.409  92.651  37.493  0.00  0.00           H  
ATOM   4174  CG  GLU A 271      96.928  91.910  38.825  0.00  0.00           C  
ATOM   4175  HG1 GLU A 271      97.471  91.552  37.924  0.00  0.00           H  
ATOM   4176  HG2 GLU A 271      97.715  92.248  39.533  0.00  0.00           H  
ATOM   4177  CD  GLU A 271      96.119  90.792  39.463  0.00  0.00           C  
ATOM   4178  OE1 GLU A 271      96.373  90.519  40.667  0.00  0.00           O  
ATOM   4179  OE2 GLU A 271      95.182  90.206  38.855  0.00  0.00           O  
ATOM   4180  C   GLU A 271      97.250  94.883  39.308  0.00  0.00           C  
ATOM   4181  O   GLU A 271      96.630  95.160  40.334  0.00  0.00           O  
ATOM   4182  N   ARG A 272      98.580  95.085  39.307  0.00  0.00           N  
ATOM   4183  HN  ARG A 272      99.171  94.984  38.510  0.00  0.00           H  
ATOM   4184  CA  ARG A 272      99.207  95.741  40.411  0.00  0.00           C  
ATOM   4185  HA  ARG A 272      98.627  95.540  41.298  0.00  0.00           H  
ATOM   4186  CB  ARG A 272     100.628  95.210  40.661  0.00  0.00           C  
ATOM   4187  HB1 ARG A 272     101.167  95.435  39.715  0.00  0.00           H  
ATOM   4188  HB2 ARG A 272     101.074  95.863  41.442  0.00  0.00           H  
ATOM   4189  CG  ARG A 272     100.707  93.746  41.095  0.00  0.00           C  
ATOM   4190  HG1 ARG A 272      99.743  93.618  41.631  0.00  0.00           H  
ATOM   4191  HG2 ARG A 272     100.769  93.210  40.124  0.00  0.00           H  
ATOM   4192  CD  ARG A 272     101.879  93.220  41.928  0.00  0.00           C  
ATOM   4193  HD1 ARG A 272     101.899  92.114  41.808  0.00  0.00           H  
ATOM   4194  HD2 ARG A 272     102.785  93.806  41.667  0.00  0.00           H  
ATOM   4195  NE  ARG A 272     101.491  93.586  43.318  0.00  0.00           N  
ATOM   4196  HE  ARG A 272     100.597  94.023  43.423  0.00  0.00           H  
ATOM   4197  CZ  ARG A 272     101.825  92.827  44.402  0.00  0.00           C  
ATOM   4198  NH1 ARG A 272     101.029  92.948  45.505  0.00  0.00           N  
ATOM   4199 1HH1 ARG A 272     100.239  93.536  45.337  0.00  0.00           H  
ATOM   4200 2HH1 ARG A 272     101.083  92.229  46.198  0.00  0.00           H  
ATOM   4201  NH2 ARG A 272     102.875  91.955  44.457  0.00  0.00           N  
ATOM   4202 1HH2 ARG A 272     103.530  91.799  43.718  0.00  0.00           H  
ATOM   4203 2HH2 ARG A 272     102.797  91.426  45.301  0.00  0.00           H  
ATOM   4204  C   ARG A 272      99.178  97.225  40.282  0.00  0.00           C  
ATOM   4205  O   ARG A 272      98.989  97.832  39.229  0.00  0.00           O  
ATOM   4206  N   GLN A 273      99.241  97.866  41.464  0.00  0.00           N  
ATOM   4207  HN  GLN A 273      99.500  97.353  42.278  0.00  0.00           H  
ATOM   4208  CA  GLN A 273      99.120  99.282  41.617  0.00  0.00           C  
ATOM   4209  HA  GLN A 273      99.532  99.777  40.749  0.00  0.00           H  
ATOM   4210  CB  GLN A 273      97.691  99.742  41.947  0.00  0.00           C  
ATOM   4211  HB1 GLN A 273      97.384  99.097  42.798  0.00  0.00           H  
ATOM   4212  HB2 GLN A 273      97.715 100.808  42.261  0.00  0.00           H  
ATOM   4213  CG  GLN A 273      96.631  99.483  40.876  0.00  0.00           C  
ATOM   4214  HG1 GLN A 273      96.853  98.524  40.358  0.00  0.00           H  
ATOM   4215  HG2 GLN A 273      95.644  99.298  41.354  0.00  0.00           H  
ATOM   4216  CD  GLN A 273      96.609 100.578  39.822  0.00  0.00           C  
ATOM   4217  OE1 GLN A 273      95.748 101.456  39.848  0.00  0.00           O  
ATOM   4218  NE2 GLN A 273      97.583 100.613  38.872  0.00  0.00           N  
ATOM   4219 1HE2 GLN A 273      98.324  99.943  38.845  0.00  0.00           H  
ATOM   4220 2HE2 GLN A 273      97.440 101.035  37.978  0.00  0.00           H  
ATOM   4221  C   GLN A 273      99.902  99.696  42.817  0.00  0.00           C  
ATOM   4222  O   GLN A 273     100.250  98.871  43.661  0.00  0.00           O  
ATOM   4223  N   THR A 274     100.375 100.950  42.911  0.00  0.00           N  
ATOM   4224  HN  THR A 274     100.304 101.580  42.142  0.00  0.00           H  
ATOM   4225  CA  THR A 274     101.144 101.499  43.985  0.00  0.00           C  
ATOM   4226  HA  THR A 274     100.656 101.096  44.860  0.00  0.00           H  
ATOM   4227  CB  THR A 274     102.579 101.085  43.858  0.00  0.00           C  
ATOM   4228  HB  THR A 274     102.625 100.011  43.577  0.00  0.00           H  
ATOM   4229  OG1 THR A 274     103.461 101.344  44.942  0.00  0.00           O  
ATOM   4230  HG1 THR A 274     104.331 101.133  44.593  0.00  0.00           H  
ATOM   4231  CG2 THR A 274     103.158 101.933  42.714  0.00  0.00           C  
ATOM   4232 1HG2 THR A 274     104.188 101.539  42.580  0.00  0.00           H  
ATOM   4233 2HG2 THR A 274     102.656 101.949  41.723  0.00  0.00           H  
ATOM   4234 3HG2 THR A 274     103.468 102.973  42.952  0.00  0.00           H  
ATOM   4235  C   THR A 274     100.881 102.961  44.105  0.00  0.00           C  
ATOM   4236  O   THR A 274     100.342 103.575  43.186  0.00  0.00           O  
ATOM   4237  N   GLU A 275     101.265 103.505  45.274  0.00  0.00           N  
ATOM   4238  HN  GLU A 275     101.785 102.950  45.921  0.00  0.00           H  
ATOM   4239  CA  GLU A 275     101.075 104.883  45.604  0.00  0.00           C  
ATOM   4240  HA  GLU A 275     100.211 105.229  45.057  0.00  0.00           H  
ATOM   4241  CB  GLU A 275     100.810 104.907  47.118  0.00  0.00           C  
ATOM   4242  HB1 GLU A 275     101.524 104.230  47.634  0.00  0.00           H  
ATOM   4243  HB2 GLU A 275     101.047 105.893  47.574  0.00  0.00           H  
ATOM   4244  CG  GLU A 275      99.389 104.435  47.432  0.00  0.00           C  
ATOM   4245  HG1 GLU A 275      99.238 103.350  47.240  0.00  0.00           H  
ATOM   4246  HG2 GLU A 275      99.142 104.630  48.497  0.00  0.00           H  
ATOM   4247  CD  GLU A 275      98.323 105.153  46.616  0.00  0.00           C  
ATOM   4248  OE1 GLU A 275      98.367 106.387  46.372  0.00  0.00           O  
ATOM   4249  OE2 GLU A 275      97.312 104.469  46.307  0.00  0.00           O  
ATOM   4250  C   GLU A 275     102.218 105.726  45.153  0.00  0.00           C  
ATOM   4251  O   GLU A 275     103.275 105.164  44.870  0.00  0.00           O  
ATOM   4252  N   LEU A 276     102.032 107.056  45.053  0.00  0.00           N  
ATOM   4253  HN  LEU A 276     101.079 107.294  45.221  0.00  0.00           H  
ATOM   4254  CA  LEU A 276     102.940 108.090  44.667  0.00  0.00           C  
ATOM   4255  HA  LEU A 276     102.485 109.069  44.683  0.00  0.00           H  
ATOM   4256  CB  LEU A 276     104.139 108.179  45.629  0.00  0.00           C  
ATOM   4257  HB1 LEU A 276     104.777 107.288  45.450  0.00  0.00           H  
ATOM   4258  HB2 LEU A 276     104.743 109.066  45.341  0.00  0.00           H  
ATOM   4259  CG  LEU A 276     103.798 108.251  47.126  0.00  0.00           C  
ATOM   4260  HG  LEU A 276     103.158 107.389  47.414  0.00  0.00           H  
ATOM   4261  CD1 LEU A 276     105.087 108.242  47.966  0.00  0.00           C  
ATOM   4262 1HD1 LEU A 276     105.688 109.117  47.638  0.00  0.00           H  
ATOM   4263 2HD1 LEU A 276     104.888 108.115  49.052  0.00  0.00           H  
ATOM   4264 3HD1 LEU A 276     105.629 107.322  47.660  0.00  0.00           H  
ATOM   4265  CD2 LEU A 276     103.030 109.519  47.534  0.00  0.00           C  
ATOM   4266 1HD2 LEU A 276     103.514 110.415  47.088  0.00  0.00           H  
ATOM   4267 2HD2 LEU A 276     102.009 109.338  47.135  0.00  0.00           H  
ATOM   4268 3HD2 LEU A 276     102.965 109.601  48.639  0.00  0.00           H  
ATOM   4269  C   LEU A 276     103.476 107.932  43.288  0.00  0.00           C  
ATOM   4270  O   LEU A 276     104.672 107.768  43.052  0.00  0.00           O  
ATOM   4271  N   LYS A 277     102.679 108.068  42.210  0.00  0.00           N  
ATOM   4272  HN  LYS A 277     101.746 108.331  42.441  0.00  0.00           H  
ATOM   4273  CA  LYS A 277     102.996 107.799  40.843  0.00  0.00           C  
ATOM   4274  HA  LYS A 277     103.477 106.831  40.805  0.00  0.00           H  
ATOM   4275  CB  LYS A 277     101.670 107.934  40.076  0.00  0.00           C  
ATOM   4276  HB1 LYS A 277     100.907 107.420  40.699  0.00  0.00           H  
ATOM   4277  HB2 LYS A 277     101.249 108.962  40.085  0.00  0.00           H  
ATOM   4278  CG  LYS A 277     101.681 107.455  38.622  0.00  0.00           C  
ATOM   4279  HG1 LYS A 277     100.637 107.408  38.244  0.00  0.00           H  
ATOM   4280  HG2 LYS A 277     102.195 108.217  37.999  0.00  0.00           H  
ATOM   4281  CD  LYS A 277     102.427 106.132  38.438  0.00  0.00           C  
ATOM   4282  HD1 LYS A 277     103.526 106.246  38.560  0.00  0.00           H  
ATOM   4283  HD2 LYS A 277     102.041 105.406  39.184  0.00  0.00           H  
ATOM   4284  CE  LYS A 277     102.294 105.618  37.003  0.00  0.00           C  
ATOM   4285  HE1 LYS A 277     102.831 104.653  36.874  0.00  0.00           H  
ATOM   4286  HE2 LYS A 277     101.211 105.433  36.833  0.00  0.00           H  
ATOM   4287  NZ  LYS A 277     102.742 106.572  35.964  0.00  0.00           N1+
ATOM   4288  HZ1 LYS A 277     102.254 107.488  35.898  0.00  0.00           H  
ATOM   4289  HZ2 LYS A 277     103.774 106.671  36.033  0.00  0.00           H  
ATOM   4290  HZ3 LYS A 277     102.583 106.175  35.017  0.00  0.00           H  
ATOM   4291  C   LYS A 277     103.926 108.783  40.225  0.00  0.00           C  
ATOM   4292  O   LYS A 277     104.775 108.409  39.416  0.00  0.00           O  
ATOM   4293  N   ARG A 278     103.787 110.051  40.652  0.00  0.00           N  
ATOM   4294  HN  ARG A 278     102.984 110.448  41.094  0.00  0.00           H  
ATOM   4295  CA  ARG A 278     104.750 111.081  40.416  0.00  0.00           C  
ATOM   4296  HA  ARG A 278     104.804 111.141  39.337  0.00  0.00           H  
ATOM   4297  CB  ARG A 278     104.382 112.417  41.081  0.00  0.00           C  
ATOM   4298  HB1 ARG A 278     103.406 112.764  40.683  0.00  0.00           H  
ATOM   4299  HB2 ARG A 278     104.248 112.358  42.184  0.00  0.00           H  
ATOM   4300  CG  ARG A 278     105.291 113.637  40.924  0.00  0.00           C  
ATOM   4301  HG1 ARG A 278     104.836 114.533  41.401  0.00  0.00           H  
ATOM   4302  HG2 ARG A 278     106.251 113.499  41.469  0.00  0.00           H  
ATOM   4303  CD  ARG A 278     105.728 113.869  39.477  0.00  0.00           C  
ATOM   4304  HD1 ARG A 278     106.323 112.966  39.230  0.00  0.00           H  
ATOM   4305  HD2 ARG A 278     104.857 114.095  38.825  0.00  0.00           H  
ATOM   4306  NE  ARG A 278     106.669 115.019  39.376  0.00  0.00           N  
ATOM   4307  HE  ARG A 278     106.637 115.780  40.023  0.00  0.00           H  
ATOM   4308  CZ  ARG A 278     107.786 115.044  38.590  0.00  0.00           C  
ATOM   4309  NH1 ARG A 278     108.819 115.858  38.956  0.00  0.00           N  
ATOM   4310 1HH1 ARG A 278     108.872 116.104  39.924  0.00  0.00           H  
ATOM   4311 2HH1 ARG A 278     109.728 115.792  38.548  0.00  0.00           H  
ATOM   4312  NH2 ARG A 278     107.880 114.317  37.439  0.00  0.00           N  
ATOM   4313 1HH2 ARG A 278     107.082 113.748  37.240  0.00  0.00           H  
ATOM   4314 2HH2 ARG A 278     108.486 114.691  36.736  0.00  0.00           H  
ATOM   4315  C   ARG A 278     106.141 110.672  40.760  0.00  0.00           C  
ATOM   4316  O   ARG A 278     106.995 110.688  39.876  0.00  0.00           O  
ATOM   4317  N   LYS A 279     106.394 110.239  42.008  0.00  0.00           N  
ATOM   4318  HN  LYS A 279     105.732 110.429  42.730  0.00  0.00           H  
ATOM   4319  CA  LYS A 279     107.697 109.892  42.485  0.00  0.00           C  
ATOM   4320  HA  LYS A 279     108.312 110.774  42.390  0.00  0.00           H  
ATOM   4321  CB  LYS A 279     107.646 109.444  43.957  0.00  0.00           C  
ATOM   4322  HB1 LYS A 279     107.143 110.291  44.473  0.00  0.00           H  
ATOM   4323  HB2 LYS A 279     106.937 108.591  44.016  0.00  0.00           H  
ATOM   4324  CG  LYS A 279     108.988 109.235  44.659  0.00  0.00           C  
ATOM   4325  HG1 LYS A 279     109.616 108.539  44.063  0.00  0.00           H  
ATOM   4326  HG2 LYS A 279     109.487 110.226  44.735  0.00  0.00           H  
ATOM   4327  CD  LYS A 279     108.568 108.668  46.016  0.00  0.00           C  
ATOM   4328  HD1 LYS A 279     108.065 109.503  46.549  0.00  0.00           H  
ATOM   4329  HD2 LYS A 279     107.845 107.830  45.910  0.00  0.00           H  
ATOM   4330  CE  LYS A 279     109.581 108.101  47.014  0.00  0.00           C  
ATOM   4331  HE1 LYS A 279     110.440 108.803  47.071  0.00  0.00           H  
ATOM   4332  HE2 LYS A 279     109.016 108.041  47.970  0.00  0.00           H  
ATOM   4333  NZ  LYS A 279     109.868 106.692  46.658  0.00  0.00           N1+
ATOM   4334  HZ1 LYS A 279     109.020 106.110  46.502  0.00  0.00           H  
ATOM   4335  HZ2 LYS A 279     110.458 106.538  45.816  0.00  0.00           H  
ATOM   4336  HZ3 LYS A 279     110.357 106.267  47.471  0.00  0.00           H  
ATOM   4337  C   LYS A 279     108.400 108.856  41.678  0.00  0.00           C  
ATOM   4338  O   LYS A 279     109.570 109.022  41.333  0.00  0.00           O  
ATOM   4339  N   PHE A 280     107.693 107.812  41.208  0.00  0.00           N  
ATOM   4340  HN  PHE A 280     106.736 107.762  41.484  0.00  0.00           H  
ATOM   4341  CA  PHE A 280     108.209 106.820  40.314  0.00  0.00           C  
ATOM   4342  HA  PHE A 280     109.170 106.420  40.606  0.00  0.00           H  
ATOM   4343  CB  PHE A 280     107.224 105.663  40.077  0.00  0.00           C  
ATOM   4344  HB1 PHE A 280     106.262 106.128  39.772  0.00  0.00           H  
ATOM   4345  HB2 PHE A 280     107.500 105.034  39.205  0.00  0.00           H  
ATOM   4346  CG  PHE A 280     107.233 104.697  41.211  0.00  0.00           C  
ATOM   4347  CD1 PHE A 280     108.300 103.831  41.281  0.00  0.00           C  
ATOM   4348  HD1 PHE A 280     109.085 103.642  40.564  0.00  0.00           H  
ATOM   4349  CE1 PHE A 280     108.509 102.896  42.266  0.00  0.00           C  
ATOM   4350  HE1 PHE A 280     109.350 102.220  42.215  0.00  0.00           H  
ATOM   4351  CZ  PHE A 280     107.483 102.831  43.178  0.00  0.00           C  
ATOM   4352  HZ  PHE A 280     107.537 102.175  44.036  0.00  0.00           H  
ATOM   4353  CD2 PHE A 280     106.311 104.636  42.228  0.00  0.00           C  
ATOM   4354  HD2 PHE A 280     105.483 105.322  42.132  0.00  0.00           H  
ATOM   4355  CE2 PHE A 280     106.349 103.606  43.140  0.00  0.00           C  
ATOM   4356  HE2 PHE A 280     105.647 103.447  43.945  0.00  0.00           H  
ATOM   4357  C   PHE A 280     108.645 107.285  38.967  0.00  0.00           C  
ATOM   4358  O   PHE A 280     109.645 106.786  38.453  0.00  0.00           O  
ATOM   4359  N   GLU A 281     107.971 108.277  38.359  0.00  0.00           N  
ATOM   4360  HN  GLU A 281     107.089 108.568  38.718  0.00  0.00           H  
ATOM   4361  CA  GLU A 281     108.348 108.905  37.131  0.00  0.00           C  
ATOM   4362  HA  GLU A 281     108.678 108.120  36.468  0.00  0.00           H  
ATOM   4363  CB  GLU A 281     107.154 109.685  36.553  0.00  0.00           C  
ATOM   4364  HB1 GLU A 281     106.837 110.305  37.418  0.00  0.00           H  
ATOM   4365  HB2 GLU A 281     107.374 110.292  35.650  0.00  0.00           H  
ATOM   4366  CG  GLU A 281     105.894 108.883  36.218  0.00  0.00           C  
ATOM   4367  HG1 GLU A 281     105.329 108.450  37.073  0.00  0.00           H  
ATOM   4368  HG2 GLU A 281     105.072 109.489  35.780  0.00  0.00           H  
ATOM   4369  CD  GLU A 281     106.013 107.700  35.269  0.00  0.00           C  
ATOM   4370  OE1 GLU A 281     106.431 107.854  34.090  0.00  0.00           O  
ATOM   4371  OE2 GLU A 281     105.479 106.628  35.656  0.00  0.00           O  
ATOM   4372  C   GLU A 281     109.511 109.832  37.229  0.00  0.00           C  
ATOM   4373  O   GLU A 281     110.289 109.975  36.286  0.00  0.00           O  
ATOM   4374  N   GLN A 282     109.636 110.543  38.362  0.00  0.00           N  
ATOM   4375  HN  GLN A 282     108.961 110.301  39.054  0.00  0.00           H  
ATOM   4376  CA  GLN A 282     110.707 111.411  38.741  0.00  0.00           C  
ATOM   4377  HA  GLN A 282     110.854 112.064  37.891  0.00  0.00           H  
ATOM   4378  CB  GLN A 282     110.250 112.210  39.973  0.00  0.00           C  
ATOM   4379  HB1 GLN A 282     109.276 112.700  39.767  0.00  0.00           H  
ATOM   4380  HB2 GLN A 282     110.041 111.466  40.770  0.00  0.00           H  
ATOM   4381  CG  GLN A 282     111.204 113.245  40.577  0.00  0.00           C  
ATOM   4382  HG1 GLN A 282     112.164 112.704  40.713  0.00  0.00           H  
ATOM   4383  HG2 GLN A 282     111.346 114.103  39.887  0.00  0.00           H  
ATOM   4384  CD  GLN A 282     110.893 113.792  41.963  0.00  0.00           C  
ATOM   4385  OE1 GLN A 282     110.413 114.922  42.030  0.00  0.00           O  
ATOM   4386  NE2 GLN A 282     110.956 112.940  43.021  0.00  0.00           N  
ATOM   4387 1HE2 GLN A 282     111.261 111.994  42.910  0.00  0.00           H  
ATOM   4388 2HE2 GLN A 282     110.656 113.178  43.944  0.00  0.00           H  
ATOM   4389  C   GLN A 282     111.960 110.627  38.931  0.00  0.00           C  
ATOM   4390  O   GLN A 282     113.038 111.022  38.489  0.00  0.00           O  
ATOM   4391  N   MET A 283     111.910 109.451  39.578  0.00  0.00           N  
ATOM   4392  HN  MET A 283     111.115 109.127  40.086  0.00  0.00           H  
ATOM   4393  CA  MET A 283     113.023 108.562  39.720  0.00  0.00           C  
ATOM   4394  HA  MET A 283     113.787 109.060  40.298  0.00  0.00           H  
ATOM   4395  CB  MET A 283     112.490 107.398  40.573  0.00  0.00           C  
ATOM   4396  HB1 MET A 283     111.977 107.734  41.499  0.00  0.00           H  
ATOM   4397  HB2 MET A 283     111.777 106.840  39.930  0.00  0.00           H  
ATOM   4398  CG  MET A 283     113.580 106.398  40.962  0.00  0.00           C  
ATOM   4399  HG1 MET A 283     113.994 105.940  40.037  0.00  0.00           H  
ATOM   4400  HG2 MET A 283     114.421 107.045  41.289  0.00  0.00           H  
ATOM   4401  SD  MET A 283     113.129 105.004  42.039  0.00  0.00           S  
ATOM   4402  CE  MET A 283     112.032 104.140  40.878  0.00  0.00           C  
ATOM   4403  HE1 MET A 283     112.077 103.033  40.796  0.00  0.00           H  
ATOM   4404  HE2 MET A 283     111.043 104.542  41.184  0.00  0.00           H  
ATOM   4405  HE3 MET A 283     112.137 104.468  39.822  0.00  0.00           H  
ATOM   4406  C   MET A 283     113.460 107.975  38.423  0.00  0.00           C  
ATOM   4407  O   MET A 283     114.663 107.959  38.167  0.00  0.00           O  
ATOM   4408  N   LYS A 284     112.582 107.537  37.502  0.00  0.00           N  
ATOM   4409  HN  LYS A 284     111.596 107.593  37.638  0.00  0.00           H  
ATOM   4410  CA  LYS A 284     112.888 106.936  36.239  0.00  0.00           C  
ATOM   4411  HA  LYS A 284     113.547 106.137  36.543  0.00  0.00           H  
ATOM   4412  CB  LYS A 284     111.558 106.414  35.670  0.00  0.00           C  
ATOM   4413  HB1 LYS A 284     111.342 105.516  36.286  0.00  0.00           H  
ATOM   4414  HB2 LYS A 284     110.768 107.181  35.825  0.00  0.00           H  
ATOM   4415  CG  LYS A 284     111.565 105.992  34.200  0.00  0.00           C  
ATOM   4416  HG1 LYS A 284     111.686 106.873  33.532  0.00  0.00           H  
ATOM   4417  HG2 LYS A 284     112.465 105.382  33.970  0.00  0.00           H  
ATOM   4418  CD  LYS A 284     110.390 105.080  33.845  0.00  0.00           C  
ATOM   4419  HD1 LYS A 284     110.549 104.645  32.836  0.00  0.00           H  
ATOM   4420  HD2 LYS A 284     110.399 104.151  34.454  0.00  0.00           H  
ATOM   4421  CE  LYS A 284     108.980 105.652  34.007  0.00  0.00           C  
ATOM   4422  HE1 LYS A 284     108.294 104.795  33.841  0.00  0.00           H  
ATOM   4423  HE2 LYS A 284     108.814 106.092  35.015  0.00  0.00           H  
ATOM   4424  NZ  LYS A 284     108.630 106.651  32.974  0.00  0.00           N1+
ATOM   4425  HZ1 LYS A 284     109.406 107.340  32.903  0.00  0.00           H  
ATOM   4426  HZ2 LYS A 284     108.577 106.181  32.048  0.00  0.00           H  
ATOM   4427  HZ3 LYS A 284     107.752 107.116  33.284  0.00  0.00           H  
ATOM   4428  C   LYS A 284     113.578 107.933  35.374  0.00  0.00           C  
ATOM   4429  O   LYS A 284     114.664 107.757  34.823  0.00  0.00           O  
ATOM   4430  N   GLN A 285     113.024 109.154  35.272  0.00  0.00           N  
ATOM   4431  HN  GLN A 285     112.355 109.391  35.972  0.00  0.00           H  
ATOM   4432  CA  GLN A 285     113.619 110.251  34.571  0.00  0.00           C  
ATOM   4433  HA  GLN A 285     113.876 109.948  33.566  0.00  0.00           H  
ATOM   4434  CB  GLN A 285     112.511 111.306  34.432  0.00  0.00           C  
ATOM   4435  HB1 GLN A 285     111.694 110.830  33.847  0.00  0.00           H  
ATOM   4436  HB2 GLN A 285     112.212 111.672  35.439  0.00  0.00           H  
ATOM   4437  CG  GLN A 285     112.974 112.536  33.647  0.00  0.00           C  
ATOM   4438  HG1 GLN A 285     112.159 113.290  33.689  0.00  0.00           H  
ATOM   4439  HG2 GLN A 285     113.950 112.986  33.926  0.00  0.00           H  
ATOM   4440  CD  GLN A 285     113.090 112.134  32.185  0.00  0.00           C  
ATOM   4441  OE1 GLN A 285     112.654 111.068  31.751  0.00  0.00           O  
ATOM   4442  NE2 GLN A 285     113.822 112.906  31.337  0.00  0.00           N  
ATOM   4443 1HE2 GLN A 285     114.183 113.761  31.704  0.00  0.00           H  
ATOM   4444 2HE2 GLN A 285     114.051 112.581  30.418  0.00  0.00           H  
ATOM   4445  C   GLN A 285     114.948 110.695  35.077  0.00  0.00           C  
ATOM   4446  O   GLN A 285     115.836 110.988  34.277  0.00  0.00           O  
ATOM   4447  N   ASP A 286     115.204 110.859  36.387  0.00  0.00           N  
ATOM   4448  HN  ASP A 286     114.427 110.907  37.011  0.00  0.00           H  
ATOM   4449  CA  ASP A 286     116.488 111.077  36.983  0.00  0.00           C  
ATOM   4450  HA  ASP A 286     116.825 112.044  36.644  0.00  0.00           H  
ATOM   4451  CB  ASP A 286     116.301 111.163  38.506  0.00  0.00           C  
ATOM   4452  HB1 ASP A 286     115.604 112.026  38.584  0.00  0.00           H  
ATOM   4453  HB2 ASP A 286     115.856 110.253  38.962  0.00  0.00           H  
ATOM   4454  CG  ASP A 286     117.524 111.621  39.290  0.00  0.00           C  
ATOM   4455  OD1 ASP A 286     117.951 110.848  40.188  0.00  0.00           O  
ATOM   4456  OD2 ASP A 286     118.121 112.701  39.040  0.00  0.00           O  
ATOM   4457  C   ASP A 286     117.506 110.040  36.656  0.00  0.00           C  
ATOM   4458  O   ASP A 286     118.672 110.353  36.422  0.00  0.00           O  
ATOM   4459  N   ARG A 287     117.110 108.755  36.677  0.00  0.00           N  
ATOM   4460  HN  ARG A 287     116.204 108.537  37.026  0.00  0.00           H  
ATOM   4461  CA  ARG A 287     117.966 107.629  36.457  0.00  0.00           C  
ATOM   4462  HA  ARG A 287     118.820 107.661  37.117  0.00  0.00           H  
ATOM   4463  CB  ARG A 287     117.200 106.336  36.786  0.00  0.00           C  
ATOM   4464  HB1 ARG A 287     116.998 106.370  37.878  0.00  0.00           H  
ATOM   4465  HB2 ARG A 287     116.142 106.469  36.471  0.00  0.00           H  
ATOM   4466  CG  ARG A 287     117.922 105.029  36.456  0.00  0.00           C  
ATOM   4467  HG1 ARG A 287     118.078 104.860  35.369  0.00  0.00           H  
ATOM   4468  HG2 ARG A 287     118.898 104.928  36.979  0.00  0.00           H  
ATOM   4469  CD  ARG A 287     117.095 103.806  36.860  0.00  0.00           C  
ATOM   4470  HD1 ARG A 287     116.033 104.000  36.598  0.00  0.00           H  
ATOM   4471  HD2 ARG A 287     117.348 102.793  36.482  0.00  0.00           H  
ATOM   4472  NE  ARG A 287     117.107 103.752  38.349  0.00  0.00           N  
ATOM   4473  HE  ARG A 287     117.910 104.130  38.814  0.00  0.00           H  
ATOM   4474  CZ  ARG A 287     116.192 103.174  39.177  0.00  0.00           C  
ATOM   4475  NH1 ARG A 287     116.365 103.206  40.532  0.00  0.00           N  
ATOM   4476 1HH1 ARG A 287     117.242 103.609  40.790  0.00  0.00           H  
ATOM   4477 2HH1 ARG A 287     115.731 102.762  41.165  0.00  0.00           H  
ATOM   4478  NH2 ARG A 287     115.107 102.469  38.736  0.00  0.00           N  
ATOM   4479 1HH2 ARG A 287     115.020 102.218  37.771  0.00  0.00           H  
ATOM   4480 2HH2 ARG A 287     114.479 102.019  39.369  0.00  0.00           H  
ATOM   4481  C   ARG A 287     118.421 107.540  35.040  0.00  0.00           C  
ATOM   4482  O   ARG A 287     119.609 107.549  34.730  0.00  0.00           O  
ATOM   4483  N   ILE A 288     117.509 107.745  34.073  0.00  0.00           N  
ATOM   4484  HN  ILE A 288     116.539 107.801  34.295  0.00  0.00           H  
ATOM   4485  CA  ILE A 288     117.876 107.711  32.692  0.00  0.00           C  
ATOM   4486  HA  ILE A 288     118.450 106.795  32.722  0.00  0.00           H  
ATOM   4487  CB  ILE A 288     116.759 107.472  31.720  0.00  0.00           C  
ATOM   4488  HB  ILE A 288     117.168 107.341  30.697  0.00  0.00           H  
ATOM   4489  CG2 ILE A 288     116.147 106.082  31.960  0.00  0.00           C  
ATOM   4490 1HG2 ILE A 288     115.434 106.115  32.812  0.00  0.00           H  
ATOM   4491 2HG2 ILE A 288     115.539 105.667  31.127  0.00  0.00           H  
ATOM   4492 3HG2 ILE A 288     116.933 105.299  31.975  0.00  0.00           H  
ATOM   4493  CG1 ILE A 288     115.690 108.571  31.605  0.00  0.00           C  
ATOM   4494 1HG1 ILE A 288     114.997 108.478  32.467  0.00  0.00           H  
ATOM   4495 2HG1 ILE A 288     116.210 109.552  31.659  0.00  0.00           H  
ATOM   4496  CD  ILE A 288     114.969 108.485  30.261  0.00  0.00           C  
ATOM   4497  HD1 ILE A 288     114.131 109.206  30.146  0.00  0.00           H  
ATOM   4498  HD2 ILE A 288     115.591 108.842  29.412  0.00  0.00           H  
ATOM   4499  HD3 ILE A 288     114.745 107.420  30.036  0.00  0.00           H  
ATOM   4500  C   ILE A 288     118.697 108.869  32.237  0.00  0.00           C  
ATOM   4501  O   ILE A 288     119.468 108.767  31.284  0.00  0.00           O  
ATOM   4502  N   THR A 289     118.646 110.011  32.948  0.00  0.00           N  
ATOM   4503  HN  THR A 289     118.005 110.020  33.711  0.00  0.00           H  
ATOM   4504  CA  THR A 289     119.284 111.251  32.627  0.00  0.00           C  
ATOM   4505  HA  THR A 289     119.235 111.391  31.557  0.00  0.00           H  
ATOM   4506  CB  THR A 289     118.597 112.451  33.207  0.00  0.00           C  
ATOM   4507  HB  THR A 289     118.516 112.308  34.305  0.00  0.00           H  
ATOM   4508  OG1 THR A 289     117.317 112.635  32.618  0.00  0.00           O  
ATOM   4509  HG1 THR A 289     116.796 111.871  32.876  0.00  0.00           H  
ATOM   4510  CG2 THR A 289     119.387 113.740  32.929  0.00  0.00           C  
ATOM   4511 1HG2 THR A 289     119.656 113.707  31.851  0.00  0.00           H  
ATOM   4512 2HG2 THR A 289     118.699 114.611  32.995  0.00  0.00           H  
ATOM   4513 3HG2 THR A 289     120.313 113.909  33.521  0.00  0.00           H  
ATOM   4514  C   THR A 289     120.706 111.218  33.073  0.00  0.00           C  
ATOM   4515  O   THR A 289     121.637 111.677  32.412  0.00  0.00           O  
ATOM   4516  N   ARG A 290     120.919 110.777  34.325  0.00  0.00           N  
ATOM   4517  HN  ARG A 290     120.250 110.350  34.928  0.00  0.00           H  
ATOM   4518  CA  ARG A 290     122.181 110.902  34.987  0.00  0.00           C  
ATOM   4519  HA  ARG A 290     122.775 111.717  34.602  0.00  0.00           H  
ATOM   4520  CB  ARG A 290     121.947 111.090  36.496  0.00  0.00           C  
ATOM   4521  HB1 ARG A 290     121.313 110.266  36.884  0.00  0.00           H  
ATOM   4522  HB2 ARG A 290     122.884 110.945  37.076  0.00  0.00           H  
ATOM   4523  CG  ARG A 290     121.354 112.473  36.775  0.00  0.00           C  
ATOM   4524  HG1 ARG A 290     121.676 113.243  36.044  0.00  0.00           H  
ATOM   4525  HG2 ARG A 290     120.247 112.371  36.756  0.00  0.00           H  
ATOM   4526  CD  ARG A 290     121.597 112.844  38.239  0.00  0.00           C  
ATOM   4527  HD1 ARG A 290     122.677 112.738  38.469  0.00  0.00           H  
ATOM   4528  HD2 ARG A 290     121.187 113.863  38.412  0.00  0.00           H  
ATOM   4529  NE  ARG A 290     120.805 111.862  39.033  0.00  0.00           N  
ATOM   4530  HE  ARG A 290     119.815 111.982  39.120  0.00  0.00           H  
ATOM   4531  CZ  ARG A 290     121.240 110.888  39.884  0.00  0.00           C  
ATOM   4532  NH1 ARG A 290     120.335 110.471  40.816  0.00  0.00           N  
ATOM   4533 1HH1 ARG A 290     119.423 110.821  40.602  0.00  0.00           H  
ATOM   4534 2HH1 ARG A 290     120.663 109.857  41.536  0.00  0.00           H  
ATOM   4535  NH2 ARG A 290     122.538 110.467  39.924  0.00  0.00           N  
ATOM   4536 1HH2 ARG A 290     123.121 110.911  39.244  0.00  0.00           H  
ATOM   4537 2HH2 ARG A 290     122.725 109.692  40.527  0.00  0.00           H  
ATOM   4538  C   ARG A 290     123.105 109.751  34.788  0.00  0.00           C  
ATOM   4539  O   ARG A 290     124.293 109.790  35.102  0.00  0.00           O  
ATOM   4540  N   TYR A 291     122.693 108.597  34.236  0.00  0.00           N  
ATOM   4541  HN  TYR A 291     121.731 108.357  34.110  0.00  0.00           H  
ATOM   4542  CA  TYR A 291     123.481 107.404  34.169  0.00  0.00           C  
ATOM   4543  HA  TYR A 291     124.510 107.572  34.451  0.00  0.00           H  
ATOM   4544  CB  TYR A 291     122.910 106.221  34.969  0.00  0.00           C  
ATOM   4545  HB1 TYR A 291     121.896 105.877  34.669  0.00  0.00           H  
ATOM   4546  HB2 TYR A 291     123.494 105.280  34.887  0.00  0.00           H  
ATOM   4547  CG  TYR A 291     122.918 106.482  36.435  0.00  0.00           C  
ATOM   4548  CD1 TYR A 291     121.783 106.485  37.211  0.00  0.00           C  
ATOM   4549  HD1 TYR A 291     120.835 106.139  36.826  0.00  0.00           H  
ATOM   4550  CE1 TYR A 291     121.893 106.805  38.543  0.00  0.00           C  
ATOM   4551  HE1 TYR A 291     120.978 106.764  39.113  0.00  0.00           H  
ATOM   4552  CZ  TYR A 291     123.054 107.322  39.067  0.00  0.00           C  
ATOM   4553  OH  TYR A 291     122.909 107.478  40.462  0.00  0.00           O  
ATOM   4554  HH  TYR A 291     123.708 107.259  40.944  0.00  0.00           H  
ATOM   4555  CD2 TYR A 291     124.102 106.896  36.999  0.00  0.00           C  
ATOM   4556  HD2 TYR A 291     124.980 106.934  36.372  0.00  0.00           H  
ATOM   4557  CE2 TYR A 291     124.197 107.324  38.304  0.00  0.00           C  
ATOM   4558  HE2 TYR A 291     125.110 107.642  38.790  0.00  0.00           H  
ATOM   4559  C   TYR A 291     123.685 107.077  32.730  0.00  0.00           C  
ATOM   4560  O   TYR A 291     124.062 105.955  32.395  0.00  0.00           O  
ATOM   4561  N   GLN A 292     123.420 108.042  31.832  0.00  0.00           N  
ATOM   4562  HN  GLN A 292     123.030 108.864  32.238  0.00  0.00           H  
ATOM   4563  CA  GLN A 292     123.480 107.854  30.415  0.00  0.00           C  
ATOM   4564  HA  GLN A 292     122.624 107.268  30.123  0.00  0.00           H  
ATOM   4565  CB  GLN A 292     123.460 109.247  29.762  0.00  0.00           C  
ATOM   4566  HB1 GLN A 292     122.576 109.754  30.203  0.00  0.00           H  
ATOM   4567  HB2 GLN A 292     124.369 109.849  29.976  0.00  0.00           H  
ATOM   4568  CG  GLN A 292     123.136 109.122  28.272  0.00  0.00           C  
ATOM   4569  HG1 GLN A 292     123.915 108.629  27.654  0.00  0.00           H  
ATOM   4570  HG2 GLN A 292     122.187 108.584  28.064  0.00  0.00           H  
ATOM   4571  CD  GLN A 292     123.149 110.523  27.675  0.00  0.00           C  
ATOM   4572  OE1 GLN A 292     122.243 111.332  27.867  0.00  0.00           O  
ATOM   4573  NE2 GLN A 292     124.109 110.780  26.749  0.00  0.00           N  
ATOM   4574 1HE2 GLN A 292     124.111 111.697  26.347  0.00  0.00           H  
ATOM   4575 2HE2 GLN A 292     124.874 110.139  26.689  0.00  0.00           H  
ATOM   4576  C   GLN A 292     124.677 107.105  29.932  0.00  0.00           C  
ATOM   4577  O   GLN A 292     125.760 107.661  29.760  0.00  0.00           O  
ATOM   4578  N   GLY A 293     124.421 105.855  29.508  0.00  0.00           N  
ATOM   4579  HN  GLY A 293     123.533 105.439  29.693  0.00  0.00           H  
ATOM   4580  CA  GLY A 293     125.368 105.028  28.827  0.00  0.00           C  
ATOM   4581  HA1 GLY A 293     124.808 104.286  28.279  0.00  0.00           H  
ATOM   4582  HA2 GLY A 293     125.983 105.655  28.198  0.00  0.00           H  
ATOM   4583  C   GLY A 293     126.258 104.342  29.808  0.00  0.00           C  
ATOM   4584  O   GLY A 293     127.336 103.887  29.428  0.00  0.00           O  
ATOM   4585  N   VAL A 294     125.885 104.275  31.098  0.00  0.00           N  
ATOM   4586  HN  VAL A 294     125.012 104.711  31.306  0.00  0.00           H  
ATOM   4587  CA  VAL A 294     126.744 103.805  32.141  0.00  0.00           C  
ATOM   4588  HA  VAL A 294     127.747 103.576  31.812  0.00  0.00           H  
ATOM   4589  CB  VAL A 294     127.123 104.832  33.167  0.00  0.00           C  
ATOM   4590  HB  VAL A 294     126.244 105.204  33.733  0.00  0.00           H  
ATOM   4591  CG1 VAL A 294     128.051 104.105  34.155  0.00  0.00           C  
ATOM   4592 1HG1 VAL A 294     128.663 103.264  33.763  0.00  0.00           H  
ATOM   4593 2HG1 VAL A 294     128.645 104.802  34.786  0.00  0.00           H  
ATOM   4594 3HG1 VAL A 294     127.373 103.545  34.834  0.00  0.00           H  
ATOM   4595  CG2 VAL A 294     127.763 106.029  32.445  0.00  0.00           C  
ATOM   4596 1HG2 VAL A 294     128.514 105.693  31.695  0.00  0.00           H  
ATOM   4597 2HG2 VAL A 294     126.995 106.619  31.901  0.00  0.00           H  
ATOM   4598 3HG2 VAL A 294     128.306 106.723  33.120  0.00  0.00           H  
ATOM   4599  C   VAL A 294     126.165 102.601  32.802  0.00  0.00           C  
ATOM   4600  O   VAL A 294     126.786 101.543  32.909  0.00  0.00           O  
ATOM   4601  N   ASN A 295     124.966 102.736  33.394  0.00  0.00           N  
ATOM   4602  HN  ASN A 295     124.670 103.671  33.573  0.00  0.00           H  
ATOM   4603  CA  ASN A 295     124.357 101.696  34.164  0.00  0.00           C  
ATOM   4604  HA  ASN A 295     125.028 101.023  34.675  0.00  0.00           H  
ATOM   4605  CB  ASN A 295     123.506 102.211  35.339  0.00  0.00           C  
ATOM   4606  HB1 ASN A 295     122.739 102.949  35.025  0.00  0.00           H  
ATOM   4607  HB2 ASN A 295     122.897 101.380  35.756  0.00  0.00           H  
ATOM   4608  CG  ASN A 295     124.300 102.888  36.445  0.00  0.00           C  
ATOM   4609  OD1 ASN A 295     125.433 103.314  36.223  0.00  0.00           O  
ATOM   4610  ND2 ASN A 295     123.739 102.851  37.684  0.00  0.00           N  
ATOM   4611 1HD2 ASN A 295     122.739 102.801  37.689  0.00  0.00           H  
ATOM   4612 2HD2 ASN A 295     124.149 103.377  38.428  0.00  0.00           H  
ATOM   4613  C   ASN A 295     123.499 100.845  33.292  0.00  0.00           C  
ATOM   4614  O   ASN A 295     122.470 101.217  32.729  0.00  0.00           O  
ATOM   4615  N   LEU A 296     123.835  99.543  33.319  0.00  0.00           N  
ATOM   4616  HN  LEU A 296     124.645  99.256  33.827  0.00  0.00           H  
ATOM   4617  CA  LEU A 296     122.952  98.609  32.695  0.00  0.00           C  
ATOM   4618  HA  LEU A 296     122.216  98.980  31.995  0.00  0.00           H  
ATOM   4619  CB  LEU A 296     123.594  97.399  31.996  0.00  0.00           C  
ATOM   4620  HB1 LEU A 296     124.374  97.060  32.711  0.00  0.00           H  
ATOM   4621  HB2 LEU A 296     122.812  96.616  31.889  0.00  0.00           H  
ATOM   4622  CG  LEU A 296     124.399  97.786  30.744  0.00  0.00           C  
ATOM   4623  HG  LEU A 296     123.791  98.363  30.014  0.00  0.00           H  
ATOM   4624  CD1 LEU A 296     125.645  98.627  31.069  0.00  0.00           C  
ATOM   4625 1HD1 LEU A 296     125.438  99.716  31.165  0.00  0.00           H  
ATOM   4626 2HD1 LEU A 296     126.005  98.166  32.013  0.00  0.00           H  
ATOM   4627 3HD1 LEU A 296     126.467  98.478  30.339  0.00  0.00           H  
ATOM   4628  CD2 LEU A 296     124.960  96.526  30.063  0.00  0.00           C  
ATOM   4629 1HD2 LEU A 296     125.647  96.835  29.249  0.00  0.00           H  
ATOM   4630 2HD2 LEU A 296     125.515  95.803  30.698  0.00  0.00           H  
ATOM   4631 3HD2 LEU A 296     124.149  95.938  29.583  0.00  0.00           H  
ATOM   4632  C   LEU A 296     122.167  98.130  33.866  0.00  0.00           C  
ATOM   4633  O   LEU A 296     122.683  97.580  34.840  0.00  0.00           O  
ATOM   4634  N   TYR A 297     120.837  98.264  33.721  0.00  0.00           N  
ATOM   4635  HN  TYR A 297     120.503  98.647  32.865  0.00  0.00           H  
ATOM   4636  CA  TYR A 297     120.027  97.702  34.758  0.00  0.00           C  
ATOM   4637  HA  TYR A 297     120.569  97.624  35.690  0.00  0.00           H  
ATOM   4638  CB  TYR A 297     118.844  98.662  34.975  0.00  0.00           C  
ATOM   4639  HB1 TYR A 297     118.436  99.032  34.011  0.00  0.00           H  
ATOM   4640  HB2 TYR A 297     118.016  98.209  35.558  0.00  0.00           H  
ATOM   4641  CG  TYR A 297     119.322  99.857  35.726  0.00  0.00           C  
ATOM   4642  CD1 TYR A 297     119.423  99.903  37.096  0.00  0.00           C  
ATOM   4643  HD1 TYR A 297     119.110  99.084  37.727  0.00  0.00           H  
ATOM   4644  CE1 TYR A 297     119.930 100.992  37.765  0.00  0.00           C  
ATOM   4645  HE1 TYR A 297     120.008 101.008  38.844  0.00  0.00           H  
ATOM   4646  CZ  TYR A 297     120.241 102.097  37.005  0.00  0.00           C  
ATOM   4647  OH  TYR A 297     120.784 103.240  37.628  0.00  0.00           O  
ATOM   4648  HH  TYR A 297     120.525 103.250  38.551  0.00  0.00           H  
ATOM   4649  CD2 TYR A 297     119.788 100.922  34.993  0.00  0.00           C  
ATOM   4650  HD2 TYR A 297     119.781 100.882  33.913  0.00  0.00           H  
ATOM   4651  CE2 TYR A 297     120.162 102.080  35.634  0.00  0.00           C  
ATOM   4652  HE2 TYR A 297     120.405 102.996  35.115  0.00  0.00           H  
ATOM   4653  C   TYR A 297     119.593  96.301  34.495  0.00  0.00           C  
ATOM   4654  O   TYR A 297     118.927  95.968  33.517  0.00  0.00           O  
ATOM   4655  N   VAL A 298     119.987  95.357  35.369  0.00  0.00           N  
ATOM   4656  HN  VAL A 298     120.507  95.576  36.189  0.00  0.00           H  
ATOM   4657  CA  VAL A 298     119.779  93.952  35.216  0.00  0.00           C  
ATOM   4658  HA  VAL A 298     119.529  93.672  34.203  0.00  0.00           H  
ATOM   4659  CB  VAL A 298     120.977  93.145  35.623  0.00  0.00           C  
ATOM   4660  HB  VAL A 298     121.408  93.559  36.559  0.00  0.00           H  
ATOM   4661  CG1 VAL A 298     120.740  91.629  35.723  0.00  0.00           C  
ATOM   4662 1HG1 VAL A 298     120.479  91.259  34.709  0.00  0.00           H  
ATOM   4663 2HG1 VAL A 298     121.711  91.143  35.961  0.00  0.00           H  
ATOM   4664 3HG1 VAL A 298     119.950  91.508  36.493  0.00  0.00           H  
ATOM   4665  CG2 VAL A 298     122.049  93.423  34.553  0.00  0.00           C  
ATOM   4666 1HG2 VAL A 298     123.082  93.156  34.864  0.00  0.00           H  
ATOM   4667 2HG2 VAL A 298     121.770  93.023  33.555  0.00  0.00           H  
ATOM   4668 3HG2 VAL A 298     122.020  94.521  34.389  0.00  0.00           H  
ATOM   4669  C   VAL A 298     118.631  93.543  36.075  0.00  0.00           C  
ATOM   4670  O   VAL A 298     118.678  93.750  37.286  0.00  0.00           O  
ATOM   4671  N   LYS A 299     117.530  93.015  35.507  0.00  0.00           N  
ATOM   4672  HN  LYS A 299     117.521  93.016  34.510  0.00  0.00           H  
ATOM   4673  CA  LYS A 299     116.385  92.546  36.222  0.00  0.00           C  
ATOM   4674  HA  LYS A 299     116.621  92.457  37.274  0.00  0.00           H  
ATOM   4675  CB  LYS A 299     115.219  93.443  35.778  0.00  0.00           C  
ATOM   4676  HB1 LYS A 299     115.535  94.507  35.847  0.00  0.00           H  
ATOM   4677  HB2 LYS A 299     114.949  93.179  34.734  0.00  0.00           H  
ATOM   4678  CG  LYS A 299     114.051  93.404  36.767  0.00  0.00           C  
ATOM   4679  HG1 LYS A 299     113.405  92.510  36.632  0.00  0.00           H  
ATOM   4680  HG2 LYS A 299     114.382  93.529  37.820  0.00  0.00           H  
ATOM   4681  CD  LYS A 299     113.263  94.670  36.429  0.00  0.00           C  
ATOM   4682  HD1 LYS A 299     113.828  95.607  36.622  0.00  0.00           H  
ATOM   4683  HD2 LYS A 299     112.928  94.593  35.373  0.00  0.00           H  
ATOM   4684  CE  LYS A 299     112.059  94.913  37.342  0.00  0.00           C  
ATOM   4685  HE1 LYS A 299     111.456  93.981  37.384  0.00  0.00           H  
ATOM   4686  HE2 LYS A 299     112.329  95.159  38.392  0.00  0.00           H  
ATOM   4687  NZ  LYS A 299     111.136  95.952  36.834  0.00  0.00           N1+
ATOM   4688  HZ1 LYS A 299     110.186  95.874  37.253  0.00  0.00           H  
ATOM   4689  HZ2 LYS A 299     111.441  96.909  37.105  0.00  0.00           H  
ATOM   4690  HZ3 LYS A 299     111.049  95.941  35.798  0.00  0.00           H  
ATOM   4691  C   LYS A 299     116.179  91.127  35.816  0.00  0.00           C  
ATOM   4692  O   LYS A 299     116.497  90.690  34.711  0.00  0.00           O  
ATOM   4693  N   ASN A 300     115.630  90.403  36.808  0.00  0.00           N  
ATOM   4694  HN  ASN A 300     115.427  90.885  37.656  0.00  0.00           H  
ATOM   4695  CA  ASN A 300     115.325  89.007  36.785  0.00  0.00           C  
ATOM   4696  HA  ASN A 300     114.568  88.849  37.539  0.00  0.00           H  
ATOM   4697  CB  ASN A 300     114.742  88.540  35.440  0.00  0.00           C  
ATOM   4698  HB1 ASN A 300     115.479  88.475  34.611  0.00  0.00           H  
ATOM   4699  HB2 ASN A 300     114.475  87.464  35.488  0.00  0.00           H  
ATOM   4700  CG  ASN A 300     113.597  89.414  34.949  0.00  0.00           C  
ATOM   4701  OD1 ASN A 300     112.950  90.174  35.669  0.00  0.00           O  
ATOM   4702  ND2 ASN A 300     113.209  89.273  33.655  0.00  0.00           N  
ATOM   4703 1HD2 ASN A 300     113.554  88.541  33.068  0.00  0.00           H  
ATOM   4704 2HD2 ASN A 300     112.536  89.915  33.285  0.00  0.00           H  
ATOM   4705  C   ASN A 300     116.529  88.215  37.161  0.00  0.00           C  
ATOM   4706  O   ASN A 300     116.812  87.102  36.720  0.00  0.00           O  
ATOM   4707  N   LEU A 301     117.328  88.699  38.129  0.00  0.00           N  
ATOM   4708  HN  LEU A 301     117.035  89.556  38.543  0.00  0.00           H  
ATOM   4709  CA  LEU A 301     118.350  88.025  38.872  0.00  0.00           C  
ATOM   4710  HA  LEU A 301     119.026  87.623  38.133  0.00  0.00           H  
ATOM   4711  CB  LEU A 301     119.212  89.015  39.674  0.00  0.00           C  
ATOM   4712  HB1 LEU A 301     118.640  89.766  40.259  0.00  0.00           H  
ATOM   4713  HB2 LEU A 301     119.771  88.477  40.470  0.00  0.00           H  
ATOM   4714  CG  LEU A 301     120.095  89.855  38.739  0.00  0.00           C  
ATOM   4715  HG  LEU A 301     119.320  90.223  38.032  0.00  0.00           H  
ATOM   4716  CD1 LEU A 301     120.738  91.033  39.490  0.00  0.00           C  
ATOM   4717 1HD1 LEU A 301     119.975  91.633  40.032  0.00  0.00           H  
ATOM   4718 2HD1 LEU A 301     121.448  90.581  40.215  0.00  0.00           H  
ATOM   4719 3HD1 LEU A 301     121.265  91.697  38.772  0.00  0.00           H  
ATOM   4720  CD2 LEU A 301     121.169  88.974  38.081  0.00  0.00           C  
ATOM   4721 1HD2 LEU A 301     121.617  88.231  38.774  0.00  0.00           H  
ATOM   4722 2HD2 LEU A 301     120.764  88.361  37.247  0.00  0.00           H  
ATOM   4723 3HD2 LEU A 301     121.991  89.633  37.727  0.00  0.00           H  
ATOM   4724  C   LEU A 301     117.866  86.895  39.712  0.00  0.00           C  
ATOM   4725  O   LEU A 301     117.162  87.061  40.708  0.00  0.00           O  
ATOM   4726  N   ASP A 302     118.378  85.676  39.467  0.00  0.00           N  
ATOM   4727  HN  ASP A 302     118.949  85.537  38.661  0.00  0.00           H  
ATOM   4728  CA  ASP A 302     118.328  84.570  40.373  0.00  0.00           C  
ATOM   4729  HA  ASP A 302     117.294  84.607  40.680  0.00  0.00           H  
ATOM   4730  CB  ASP A 302     118.658  83.235  39.682  0.00  0.00           C  
ATOM   4731  HB1 ASP A 302     119.501  83.489  39.006  0.00  0.00           H  
ATOM   4732  HB2 ASP A 302     118.886  82.430  40.413  0.00  0.00           H  
ATOM   4733  CG  ASP A 302     117.503  82.835  38.776  0.00  0.00           C  
ATOM   4734  OD1 ASP A 302     117.580  83.052  37.536  0.00  0.00           O  
ATOM   4735  OD2 ASP A 302     116.467  82.351  39.305  0.00  0.00           O  
ATOM   4736  C   ASP A 302     119.110  84.714  41.632  0.00  0.00           C  
ATOM   4737  O   ASP A 302     119.991  85.572  41.696  0.00  0.00           O  
ATOM   4738  N   ASP A 303     118.699  83.917  42.633  0.00  0.00           N  
ATOM   4739  HN  ASP A 303     117.952  83.260  42.556  0.00  0.00           H  
ATOM   4740  CA  ASP A 303     119.277  83.855  43.941  0.00  0.00           C  
ATOM   4741  HA  ASP A 303     119.364  84.851  44.349  0.00  0.00           H  
ATOM   4742  CB  ASP A 303     118.362  82.936  44.767  0.00  0.00           C  
ATOM   4743  HB1 ASP A 303     118.264  81.956  44.252  0.00  0.00           H  
ATOM   4744  HB2 ASP A 303     118.711  82.810  45.816  0.00  0.00           H  
ATOM   4745  CG  ASP A 303     116.932  83.447  44.830  0.00  0.00           C  
ATOM   4746  OD1 ASP A 303     116.565  83.967  45.916  0.00  0.00           O  
ATOM   4747  OD2 ASP A 303     116.143  83.337  43.852  0.00  0.00           O  
ATOM   4748  C   ASP A 303     120.667  83.332  43.819  0.00  0.00           C  
ATOM   4749  O   ASP A 303     121.013  82.493  42.989  0.00  0.00           O  
ATOM   4750  N   GLY A 304     121.568  83.850  44.675  0.00  0.00           N  
ATOM   4751  HN  GLY A 304     121.372  84.605  45.293  0.00  0.00           H  
ATOM   4752  CA  GLY A 304     122.972  83.592  44.628  0.00  0.00           C  
ATOM   4753  HA1 GLY A 304     123.209  84.046  45.580  0.00  0.00           H  
ATOM   4754  HA2 GLY A 304     123.153  82.531  44.536  0.00  0.00           H  
ATOM   4755  C   GLY A 304     123.843  84.422  43.749  0.00  0.00           C  
ATOM   4756  O   GLY A 304     125.058  84.235  43.733  0.00  0.00           O  
ATOM   4757  N   ILE A 305     123.343  85.450  43.038  0.00  0.00           N  
ATOM   4758  HN  ILE A 305     122.390  85.702  43.176  0.00  0.00           H  
ATOM   4759  CA  ILE A 305     124.187  86.281  42.234  0.00  0.00           C  
ATOM   4760  HA  ILE A 305     125.149  85.823  42.057  0.00  0.00           H  
ATOM   4761  CB  ILE A 305     123.587  86.464  40.873  0.00  0.00           C  
ATOM   4762  HB  ILE A 305     122.688  87.117  40.890  0.00  0.00           H  
ATOM   4763  CG2 ILE A 305     124.629  87.007  39.882  0.00  0.00           C  
ATOM   4764 1HG2 ILE A 305     124.107  87.504  39.035  0.00  0.00           H  
ATOM   4765 2HG2 ILE A 305     125.382  87.730  40.258  0.00  0.00           H  
ATOM   4766 3HG2 ILE A 305     125.171  86.157  39.414  0.00  0.00           H  
ATOM   4767  CG1 ILE A 305     122.934  85.215  40.255  0.00  0.00           C  
ATOM   4768 1HG1 ILE A 305     123.713  84.465  40.003  0.00  0.00           H  
ATOM   4769 2HG1 ILE A 305     122.148  84.700  40.849  0.00  0.00           H  
ATOM   4770  CD  ILE A 305     122.205  85.493  38.941  0.00  0.00           C  
ATOM   4771  HD1 ILE A 305     122.868  85.762  38.090  0.00  0.00           H  
ATOM   4772  HD2 ILE A 305     121.652  84.558  38.710  0.00  0.00           H  
ATOM   4773  HD3 ILE A 305     121.452  86.289  39.125  0.00  0.00           H  
ATOM   4774  C   ILE A 305     124.378  87.605  42.890  0.00  0.00           C  
ATOM   4775  O   ILE A 305     123.469  88.427  43.000  0.00  0.00           O  
ATOM   4776  N   ASP A 306     125.617  87.825  43.365  0.00  0.00           N  
ATOM   4777  HN  ASP A 306     126.264  87.073  43.277  0.00  0.00           H  
ATOM   4778  CA  ASP A 306     126.049  89.011  44.040  0.00  0.00           C  
ATOM   4779  HA  ASP A 306     125.256  89.641  44.412  0.00  0.00           H  
ATOM   4780  CB  ASP A 306     127.120  88.594  45.062  0.00  0.00           C  
ATOM   4781  HB1 ASP A 306     127.940  88.026  44.571  0.00  0.00           H  
ATOM   4782  HB2 ASP A 306     127.522  89.443  45.657  0.00  0.00           H  
ATOM   4783  CG  ASP A 306     126.429  87.661  46.047  0.00  0.00           C  
ATOM   4784  OD1 ASP A 306     125.331  88.017  46.557  0.00  0.00           O  
ATOM   4785  OD2 ASP A 306     127.027  86.644  46.491  0.00  0.00           O  
ATOM   4786  C   ASP A 306     126.840  89.902  43.144  0.00  0.00           C  
ATOM   4787  O   ASP A 306     126.976  89.602  41.960  0.00  0.00           O  
ATOM   4788  N   ASP A 307     127.371  91.026  43.661  0.00  0.00           N  
ATOM   4789  HN  ASP A 307     127.216  91.301  44.607  0.00  0.00           H  
ATOM   4790  CA  ASP A 307     128.094  92.057  42.986  0.00  0.00           C  
ATOM   4791  HA  ASP A 307     127.326  92.527  42.390  0.00  0.00           H  
ATOM   4792  CB  ASP A 307     128.477  93.000  44.139  0.00  0.00           C  
ATOM   4793  HB1 ASP A 307     129.267  93.683  43.759  0.00  0.00           H  
ATOM   4794  HB2 ASP A 307     127.599  93.629  44.393  0.00  0.00           H  
ATOM   4795  CG  ASP A 307     128.930  92.226  45.369  0.00  0.00           C  
ATOM   4796  OD1 ASP A 307     128.053  91.905  46.214  0.00  0.00           O  
ATOM   4797  OD2 ASP A 307     130.157  92.220  45.653  0.00  0.00           O  
ATOM   4798  C   ASP A 307     129.296  91.636  42.213  0.00  0.00           C  
ATOM   4799  O   ASP A 307     129.444  91.926  41.027  0.00  0.00           O  
ATOM   4800  N   GLU A 308     130.190  90.839  42.829  0.00  0.00           N  
ATOM   4801  HN  GLU A 308     130.083  90.697  43.810  0.00  0.00           H  
ATOM   4802  CA  GLU A 308     131.286  90.149  42.222  0.00  0.00           C  
ATOM   4803  HA  GLU A 308     131.843  90.923  41.716  0.00  0.00           H  
ATOM   4804  CB  GLU A 308     132.129  89.323  43.208  0.00  0.00           C  
ATOM   4805  HB1 GLU A 308     131.420  88.687  43.781  0.00  0.00           H  
ATOM   4806  HB2 GLU A 308     132.805  88.636  42.657  0.00  0.00           H  
ATOM   4807  CG  GLU A 308     132.882  90.186  44.221  0.00  0.00           C  
ATOM   4808  HG1 GLU A 308     132.220  90.764  44.900  0.00  0.00           H  
ATOM   4809  HG2 GLU A 308     133.533  89.474  44.773  0.00  0.00           H  
ATOM   4810  CD  GLU A 308     133.876  91.189  43.653  0.00  0.00           C  
ATOM   4811  OE1 GLU A 308     135.099  90.992  43.880  0.00  0.00           O  
ATOM   4812  OE2 GLU A 308     133.502  92.168  42.954  0.00  0.00           O  
ATOM   4813  C   GLU A 308     130.876  89.219  41.132  0.00  0.00           C  
ATOM   4814  O   GLU A 308     131.508  89.115  40.083  0.00  0.00           O  
ATOM   4815  N   ARG A 309     129.808  88.436  41.362  0.00  0.00           N  
ATOM   4816  HN  ARG A 309     129.338  88.516  42.238  0.00  0.00           H  
ATOM   4817  CA  ARG A 309     129.442  87.454  40.389  0.00  0.00           C  
ATOM   4818  HA  ARG A 309     130.350  86.954  40.080  0.00  0.00           H  
ATOM   4819  CB  ARG A 309     128.453  86.480  41.049  0.00  0.00           C  
ATOM   4820  HB1 ARG A 309     129.084  85.979  41.813  0.00  0.00           H  
ATOM   4821  HB2 ARG A 309     127.643  87.032  41.573  0.00  0.00           H  
ATOM   4822  CG  ARG A 309     127.807  85.359  40.231  0.00  0.00           C  
ATOM   4823  HG1 ARG A 309     126.947  84.904  40.766  0.00  0.00           H  
ATOM   4824  HG2 ARG A 309     127.557  85.753  39.222  0.00  0.00           H  
ATOM   4825  CD  ARG A 309     128.789  84.224  39.940  0.00  0.00           C  
ATOM   4826  HD1 ARG A 309     128.273  83.671  39.126  0.00  0.00           H  
ATOM   4827  HD2 ARG A 309     129.724  84.688  39.555  0.00  0.00           H  
ATOM   4828  NE  ARG A 309     128.931  83.329  41.123  0.00  0.00           N  
ATOM   4829  HE  ARG A 309     128.152  83.252  41.743  0.00  0.00           H  
ATOM   4830  CZ  ARG A 309     130.141  82.775  41.427  0.00  0.00           C  
ATOM   4831  NH1 ARG A 309     130.381  82.244  42.662  0.00  0.00           N  
ATOM   4832 1HH1 ARG A 309     129.731  82.317  43.418  0.00  0.00           H  
ATOM   4833 2HH1 ARG A 309     131.329  82.128  42.953  0.00  0.00           H  
ATOM   4834  NH2 ARG A 309     131.166  82.663  40.533  0.00  0.00           N  
ATOM   4835 1HH2 ARG A 309     130.907  82.791  39.574  0.00  0.00           H  
ATOM   4836 2HH2 ARG A 309     132.009  82.221  40.834  0.00  0.00           H  
ATOM   4837  C   ARG A 309     128.814  87.967  39.139  0.00  0.00           C  
ATOM   4838  O   ARG A 309     128.897  87.395  38.052  0.00  0.00           O  
ATOM   4839  N   LEU A 310     128.138  89.111  39.343  0.00  0.00           N  
ATOM   4840  HN  LEU A 310     128.024  89.450  40.275  0.00  0.00           H  
ATOM   4841  CA  LEU A 310     127.623  89.881  38.253  0.00  0.00           C  
ATOM   4842  HA  LEU A 310     127.132  89.222  37.552  0.00  0.00           H  
ATOM   4843  CB  LEU A 310     126.580  90.838  38.854  0.00  0.00           C  
ATOM   4844  HB1 LEU A 310     125.786  90.297  39.411  0.00  0.00           H  
ATOM   4845  HB2 LEU A 310     127.046  91.562  39.557  0.00  0.00           H  
ATOM   4846  CG  LEU A 310     125.796  91.641  37.801  0.00  0.00           C  
ATOM   4847  HG  LEU A 310     126.452  91.989  36.974  0.00  0.00           H  
ATOM   4848  CD1 LEU A 310     124.731  90.724  37.178  0.00  0.00           C  
ATOM   4849 1HD1 LEU A 310     124.285  90.082  37.967  0.00  0.00           H  
ATOM   4850 2HD1 LEU A 310     123.845  91.221  36.728  0.00  0.00           H  
ATOM   4851 3HD1 LEU A 310     125.230  90.106  36.400  0.00  0.00           H  
ATOM   4852  CD2 LEU A 310     125.057  92.788  38.511  0.00  0.00           C  
ATOM   4853 1HD2 LEU A 310     124.230  92.478  39.185  0.00  0.00           H  
ATOM   4854 2HD2 LEU A 310     125.738  93.469  39.066  0.00  0.00           H  
ATOM   4855 3HD2 LEU A 310     124.497  93.413  37.781  0.00  0.00           H  
ATOM   4856  C   LEU A 310     128.701  90.527  37.453  0.00  0.00           C  
ATOM   4857  O   LEU A 310     128.839  90.479  36.230  0.00  0.00           O  
ATOM   4858  N   ARG A 311     129.692  91.110  38.149  0.00  0.00           N  
ATOM   4859  HN  ARG A 311     129.636  91.292  39.127  0.00  0.00           H  
ATOM   4860  CA  ARG A 311     130.919  91.491  37.521  0.00  0.00           C  
ATOM   4861  HA  ARG A 311     130.673  92.238  36.779  0.00  0.00           H  
ATOM   4862  CB  ARG A 311     131.807  92.118  38.609  0.00  0.00           C  
ATOM   4863  HB1 ARG A 311     131.266  92.937  39.133  0.00  0.00           H  
ATOM   4864  HB2 ARG A 311     131.931  91.388  39.438  0.00  0.00           H  
ATOM   4865  CG  ARG A 311     133.182  92.676  38.238  0.00  0.00           C  
ATOM   4866  HG1 ARG A 311     133.683  91.782  37.808  0.00  0.00           H  
ATOM   4867  HG2 ARG A 311     133.013  93.423  37.433  0.00  0.00           H  
ATOM   4868  CD  ARG A 311     133.992  93.215  39.417  0.00  0.00           C  
ATOM   4869  HD1 ARG A 311     134.896  93.726  39.020  0.00  0.00           H  
ATOM   4870  HD2 ARG A 311     133.436  94.000  39.975  0.00  0.00           H  
ATOM   4871  NE  ARG A 311     134.389  92.090  40.311  0.00  0.00           N  
ATOM   4872  HE  ARG A 311     133.950  91.987  41.204  0.00  0.00           H  
ATOM   4873  CZ  ARG A 311     135.614  91.495  40.246  0.00  0.00           C  
ATOM   4874  NH1 ARG A 311     136.005  90.562  41.163  0.00  0.00           N  
ATOM   4875 1HH1 ARG A 311     135.556  90.550  42.056  0.00  0.00           H  
ATOM   4876 2HH1 ARG A 311     136.898  90.112  41.132  0.00  0.00           H  
ATOM   4877  NH2 ARG A 311     136.598  91.827  39.360  0.00  0.00           N  
ATOM   4878 1HH2 ARG A 311     136.475  92.540  38.667  0.00  0.00           H  
ATOM   4879 2HH2 ARG A 311     137.382  91.209  39.406  0.00  0.00           H  
ATOM   4880  C   ARG A 311     131.676  90.482  36.728  0.00  0.00           C  
ATOM   4881  O   ARG A 311     132.001  90.735  35.569  0.00  0.00           O  
ATOM   4882  N   LYS A 312     132.009  89.260  37.183  0.00  0.00           N  
ATOM   4883  HN  LYS A 312     131.638  89.152  38.102  0.00  0.00           H  
ATOM   4884  CA  LYS A 312     132.767  88.233  36.539  0.00  0.00           C  
ATOM   4885  HA  LYS A 312     133.737  88.649  36.313  0.00  0.00           H  
ATOM   4886  CB  LYS A 312     132.938  87.058  37.517  0.00  0.00           C  
ATOM   4887  HB1 LYS A 312     133.421  87.425  38.447  0.00  0.00           H  
ATOM   4888  HB2 LYS A 312     131.919  86.650  37.697  0.00  0.00           H  
ATOM   4889  CG  LYS A 312     133.805  85.885  37.055  0.00  0.00           C  
ATOM   4890  HG1 LYS A 312     133.384  85.412  36.142  0.00  0.00           H  
ATOM   4891  HG2 LYS A 312     134.824  86.242  36.793  0.00  0.00           H  
ATOM   4892  CD  LYS A 312     133.979  84.813  38.133  0.00  0.00           C  
ATOM   4893  HD1 LYS A 312     133.042  84.892  38.724  0.00  0.00           H  
ATOM   4894  HD2 LYS A 312     133.997  83.805  37.666  0.00  0.00           H  
ATOM   4895  CE  LYS A 312     135.278  85.115  38.884  0.00  0.00           C  
ATOM   4896  HE1 LYS A 312     136.121  85.082  38.162  0.00  0.00           H  
ATOM   4897  HE2 LYS A 312     135.217  86.118  39.359  0.00  0.00           H  
ATOM   4898  NZ  LYS A 312     135.448  84.042  39.891  0.00  0.00           N1+
ATOM   4899  HZ1 LYS A 312     134.768  84.228  40.656  0.00  0.00           H  
ATOM   4900  HZ2 LYS A 312     135.234  83.163  39.378  0.00  0.00           H  
ATOM   4901  HZ3 LYS A 312     136.431  84.072  40.229  0.00  0.00           H  
ATOM   4902  C   LYS A 312     132.077  87.833  35.282  0.00  0.00           C  
ATOM   4903  O   LYS A 312     132.652  87.675  34.206  0.00  0.00           O  
ATOM   4904  N   GLU A 313     130.741  87.668  35.266  0.00  0.00           N  
ATOM   4905  HN  GLU A 313     130.124  87.806  36.036  0.00  0.00           H  
ATOM   4906  CA  GLU A 313     130.024  87.225  34.112  0.00  0.00           C  
ATOM   4907  HA  GLU A 313     130.630  86.432  33.697  0.00  0.00           H  
ATOM   4908  CB  GLU A 313     128.683  86.597  34.523  0.00  0.00           C  
ATOM   4909  HB1 GLU A 313     128.219  87.294  35.252  0.00  0.00           H  
ATOM   4910  HB2 GLU A 313     128.015  86.515  33.638  0.00  0.00           H  
ATOM   4911  CG  GLU A 313     129.006  85.241  35.154  0.00  0.00           C  
ATOM   4912  HG1 GLU A 313     129.835  85.323  35.889  0.00  0.00           H  
ATOM   4913  HG2 GLU A 313     128.074  84.875  35.637  0.00  0.00           H  
ATOM   4914  CD  GLU A 313     129.217  84.208  34.056  0.00  0.00           C  
ATOM   4915  OE1 GLU A 313     129.848  83.223  34.527  0.00  0.00           O  
ATOM   4916  OE2 GLU A 313     128.832  84.284  32.859  0.00  0.00           O  
ATOM   4917  C   GLU A 313     129.829  88.230  33.027  0.00  0.00           C  
ATOM   4918  O   GLU A 313     129.533  87.896  31.879  0.00  0.00           O  
ATOM   4919  N   PHE A 314     129.991  89.522  33.364  0.00  0.00           N  
ATOM   4920  HN  PHE A 314     130.514  89.821  34.158  0.00  0.00           H  
ATOM   4921  CA  PHE A 314     129.677  90.520  32.392  0.00  0.00           C  
ATOM   4922  HA  PHE A 314     129.081  90.172  31.561  0.00  0.00           H  
ATOM   4923  CB  PHE A 314     128.916  91.691  33.036  0.00  0.00           C  
ATOM   4924  HB1 PHE A 314     129.260  91.734  34.093  0.00  0.00           H  
ATOM   4925  HB2 PHE A 314     129.194  92.708  32.682  0.00  0.00           H  
ATOM   4926  CG  PHE A 314     127.433  91.573  32.967  0.00  0.00           C  
ATOM   4927  CD1 PHE A 314     126.667  92.408  32.189  0.00  0.00           C  
ATOM   4928  HD1 PHE A 314     127.335  93.021  31.603  0.00  0.00           H  
ATOM   4929  CE1 PHE A 314     125.292  92.406  32.188  0.00  0.00           C  
ATOM   4930  HE1 PHE A 314     124.700  93.114  31.626  0.00  0.00           H  
ATOM   4931  CZ  PHE A 314     124.624  91.461  32.929  0.00  0.00           C  
ATOM   4932  HZ  PHE A 314     123.547  91.394  32.906  0.00  0.00           H  
ATOM   4933  CD2 PHE A 314     126.726  90.653  33.704  0.00  0.00           C  
ATOM   4934  HD2 PHE A 314     127.331  89.851  34.096  0.00  0.00           H  
ATOM   4935  CE2 PHE A 314     125.352  90.576  33.687  0.00  0.00           C  
ATOM   4936  HE2 PHE A 314     124.890  89.755  34.216  0.00  0.00           H
[truncated: 116,916 more chars]
